# Supplementary material for: HLA Haplotyping from RNA-seq Data Using Hierarchical Read Weighting
Source: PLoS One. 2013 Jun 28;8(6):e67885. doi: 10.1371/journal.pone.0067885 (PMC3696101; doi:10.1371/journal.pone.0067885)
Supplement: Table S1 — IMGT Statistics. (XLS) [file pone.0067885.s002.xls]

## Sheet: imgt
Gene	Number of Haplotypes
A	1729
B	2327
C	1291
DMA	7
DMB	13
DOA	12
DOB	13
DPA1	33
DPB1	149
DQA1	46
DQB1	158
DRA	7
DRB1	1051
DRB2	1
DRB3	57
DRB4	15
DRB5	19
DRB6	3
DRB7	2
DRB8	1
DRB9	1
E	10
F	22
G	47
H	12

## Sheet: tier1
ROOT	A	32470.8	ROOT	A	0.840643	0.159357	A	27296.3	5174.44
ROOT	DRB1	31647.1	ROOT	DRB1	0.94785	0.0521502	DRB1	29996.7	1650.4
ROOT	B	30147.3	ROOT	B	0.995012	0.004988	B	29996.9	150.375
ROOT	DRB2	29997	ROOT	DRB2	1	0	DRB2	29997	0
ROOT	DRB9	29997	ROOT	DRB9	1	0	DRB9	29997	0
ROOT	DRB6	29997	ROOT	DRB6	1	0	DRB6	29997	0
ROOT	DRB8	29997	ROOT	DRB8	1	0	DRB8	29997	0
ROOT	V	29997	ROOT	V	1	0	V	29997	0
ROOT	F	29997	ROOT	F	1	0	F	29997	0
ROOT	L	29997	ROOT	L	1	0	L	29997	0
ROOT	DMA	29997	ROOT	DMA	1	0	DMA	29997	0
ROOT	J	29997	ROOT	J	1	0	J	29997	0
ROOT	TAP1	29997	ROOT	TAP1	1	0	TAP1	29997	0
ROOT	DRA	29997	ROOT	DRA	1	0	DRA	29997	0
ROOT	DRB7	29997	ROOT	DRB7	1	0	DRB7	29997	0
ROOT	TAP2	29997	ROOT	TAP2	1	0	TAP2	29997	0
ROOT	K	29997	ROOT	K	1	0	K	29997	0
ROOT	DOA	29997	ROOT	DOA	1	0	DOA	29997	0
ROOT	MICA	29997	ROOT	MICA	1	1.05e-09	MICA	29997	3.14968e-05
ROOT	E	29997	ROOT	E	1	0	E	29997	0
ROOT	DOB	29997	ROOT	DOB	1	0	DOB	29997	0
ROOT	DMB	29997	ROOT	DMB	1	0	DMB	29997	0
ROOT	DPA1	29997	ROOT	DPA1	1	0	DPA1	29997	0
ROOT	DQB1	29997	ROOT	DQB1	1	0	DQB1	29997	0
ROOT	MICB	29997	ROOT	MICB	1	2e-10	MICB	29997	5.99939e-06
ROOT	DPB1	29996.9	ROOT	DPB1	1	0	DPB1	29996.9	0
ROOT	DQA1	29996.9	ROOT	DQA1	1	0	DQA1	29996.9	0
ROOT	G	29996.9	ROOT	G	1	0	G	29996.9	0
ROOT	DRB3	29996.6	ROOT	DRB3	1	9.49954e-10	DRB3	29996.6	2.84954e-05
ROOT	DRB4	29996.6	ROOT	DRB4	1	5.0001e-11	DRB4	29996.6	1.49986e-06
ROOT	C	29846.4	ROOT	C	0.994975	0.00502519	C	29696.4	149.984
ROOT	DRB5	28347.3	ROOT	DRB5	0.941794	0.0582061	DRB5	26697.3	1649.98
ROOT	H	27522.4	ROOT	H	0.811982	0.188018	H	22347.7	5174.7

## Sheet: tier 2
ROOT	B	38	B*38	14322.1	ROOT	B	38	0.95288	B*38	13647.2	674.855
ROOT	B	52	B*52	5603.76	ROOT	B	52	0.401393	B*52	2249.31	3354.45
ROOT	B	51	B*51	2324.58	ROOT	B	7	0	B*51	0	2324.58
ROOT	B	53	B*53	1233.47	ROOT	B	8	0	B*53	0	1233.47
ROOT	B	78	B*78	1154.82	ROOT	B	13	0	B*78	0	1154.82
ROOT	B	58	B*58	1049.86	ROOT	B	14	0	B*58	0	1049.86
ROOT	B	40	B*40	771.668	ROOT	B	15	0	B*40	0	771.668
ROOT	B	56	B*56	771.358	ROOT	B	18	0	B*56	0	771.358
ROOT	B	49	B*49	730.136	ROOT	B	27	0	B*49	0	730.136
ROOT	B	44	B*44	705.051	ROOT	B	35	0	B*44	0	705.051
ROOT	B	35	B*35	653.489	ROOT	B	37	0	B*35	0	653.489
ROOT	B	27	B*27	525.096	ROOT	B	39	0	B*27	0	525.096
ROOT	B	7	B*7	300.257	ROOT	B	40	0	B*7	0	300.257
ROOT	B	82	B*82	9.57439e-06	ROOT	B	41	0	B*82	0	9.57439e-06
ROOT	B	54	B*54	7.95427e-06	ROOT	B	42	0	B*54	0	7.95427e-06
ROOT	B	41	B*41	4.58011e-07	ROOT	B	44	0	B*41	0	4.58011e-07
ROOT	B	81	B*81	2.95897e-06	ROOT	B	45	0	B*81	0	2.95897e-06
ROOT	B	73	B*73	2.14551e-05	ROOT	B	46	0	B*73	0	2.14551e-05
ROOT	B	45	B*45	1.82339e-06	ROOT	B	47	0	B*45	0	1.82339e-06
ROOT	B	67	B*67	0.379874	ROOT	B	48	0	B*67	0	0.379874
ROOT	B	15	B*15	0.312882	ROOT	B	49	0	B*15	0	0.312882
ROOT	B	14	B*14	0.300026	ROOT	B	50	0	B*14	0	0.300026
ROOT	B	39	B*39	0.27026	ROOT	B	51	0	B*39	0	0.27026
ROOT	B	55	B*55	0.126293	ROOT	B	53	0	B*55	0	0.126293
ROOT	B	59	B*59	0.0521644	ROOT	B	54	0	B*59	0	0.0521644
ROOT	B	37	B*37	0.0521339	ROOT	B	55	0	B*37	0	0.0521339
ROOT	B	18	B*18	0.0349045	ROOT	B	56	0	B*18	0	0.0349045
ROOT	B	8	B*8	0.0319554	ROOT	B	57	0	B*8	0	0.0319554
ROOT	B	57	B*57	0.027669	ROOT	B	58	0	B*57	0	0.027669
ROOT	B	13	B*13	0.0149141	ROOT	B	59	0	B*13	0	0.0149141
ROOT	B	46	B*46	0.0149037	ROOT	B	67	0	B*46	0	0.0149037
ROOT	B	47	B*47	0.0148941	ROOT	B	73	0	B*47	0	0.0148941
ROOT	B	50	B*50	0.0124207	ROOT	B	78	0	B*50	0	0.0124207
ROOT	B	48	B*48	0.00213746	ROOT	B	81	0	B*48	0	0.00213746
ROOT	B	42	B*42	0.00213424	ROOT	B	82	0	B*42	0	0.00213424
ROOT	B	83	B*83	0	ROOT	B	83	NA	B*83	#VALUE!	#VALUE!

## Sheet: tier 3 B38
12332.7	ROOT	B	38	22	B*38:22	12332.7	ROOT:B:38:22	0.935766	B*38:22	11540.5	792.176
118.438	ROOT	B	38	19	B*38:19	118.438	ROOT:B:38:01	0	B*38:19	0	118.438
118.438	ROOT	B	38	21	B*38:21	118.438	ROOT:B:38:02	0	B*38:21	0	118.438
118.438	ROOT	B	38	31	B*38:31	118.438	ROOT:B:38:03	0	B*38:31	0	118.438
118.438	ROOT	B	38	1	B*38:1	118.438	ROOT:B:38:04	0	B*38:1	0	118.438
118.438	ROOT	B	38	37	B*38:37	118.438	ROOT:B:38:05	0	B*38:37	0	118.438
118.438	ROOT	B	38	36	B*38:36	118.438	ROOT:B:38:06	0	B*38:36	0	118.438
118.438	ROOT	B	38	30	B*38:30	118.438	ROOT:B:38:07	0	B*38:30	0	118.438
118.438	ROOT	B	38	10	B*38:10	118.438	ROOT:B:38:08	0	B*38:10	0	118.438
118.438	ROOT	B	38	24	B*38:24	118.438	ROOT:B:38:09	0	B*38:24	0	118.438
118.438	ROOT	B	38	32	B*38:32	118.438	ROOT:B:38:10	0	B*38:32	0	118.438
118.438	ROOT	B	38	9	B*38:9	118.438	ROOT:B:38:11	0	B*38:9	0	118.438
118.393	ROOT	B	38	5	B*38:5	118.393	ROOT:B:38:12	0	B*38:5	0	118.393
118.364	ROOT	B	38	33	B*38:33	118.364	ROOT:B:38:13	0	B*38:33	0	118.364
118.185	ROOT	B	38	28	B*38:28	118.185	ROOT:B:38:14	0	B*38:28	0	118.185
118.185	ROOT	B	38	16	B*38:16	118.185	ROOT:B:38:15	0	B*38:16	0	118.185
91.9741	ROOT	B	38	20	B*38:20	91.9741	ROOT:B:38:16	0	B*38:20	0	91.9741
59.7964	ROOT	B	38	12	B*38:12	59.7964	ROOT:B:38:17	0	B*38:12	0	59.7964
58.6532	ROOT	B	38	27	B*38:27	58.6532	ROOT:B:38:18	0	B*38:27	0	58.6532
3.40321e-05	ROOT	B	38	25	B*38:25	3.40321e-05	ROOT:B:38:19	0	B*38:25	0	3.40321e-05
3.22463e-05	ROOT	B	38	11	B*38:11	3.22463e-05	ROOT:B:38:20	0	B*38:11	0	3.22463e-05
3.1081e-05	ROOT	B	38	7	B*38:7	3.1081e-05	ROOT:B:38:21	0	B*38:7	0	3.1081e-05
3.1081e-05	ROOT	B	38	6	B*38:6	3.1081e-05	ROOT:B:38:23	0	B*38:6	0	3.1081e-05
0.282308	ROOT	B	38	18	B*38:18	0.282308	ROOT:B:38:24	0	B*38:18	0	0.282308
0.282308	ROOT	B	38	8	B*38:8	0.282308	ROOT:B:38:25	0	B*38:8	0	0.282308
0.282308	ROOT	B	38	2	B*38:2	0.282308	ROOT:B:38:26	0	B*38:2	0	0.282308
0.282307	ROOT	B	38	23	B*38:23	0.282307	ROOT:B:38:27	0	B*38:23	0	0.282307
0.282307	ROOT	B	38	15	B*38:15	0.282307	ROOT:B:38:28	0	B*38:15	0	0.282307
0.282294	ROOT	B	38	29	B*38:29	0.282294	ROOT:B:38:29	0	B*38:29	0	0.282294
0.267444	ROOT	B	38	17	B*38:17	0.267444	ROOT:B:38:30	0	B*38:17	0	0.267444
0.264321	ROOT	B	38	14	B*38:14	0.264321	ROOT:B:38:31	0	B*38:14	0	0.264321
0.26432	ROOT	B	38	13	B*38:13	0.26432	ROOT:B:38:32	0	B*38:13	0	0.26432
0.234604	ROOT	B	38	34N	B*38:34N	0.234604	ROOT:B:38:33	0	B*38:34N	0	0.234604
0.163427	ROOT	B	38	26	B*38:26	0.163427	ROOT:B:38:34N	0	B*38:26	0	0.163427
0.0891607	ROOT	B	38	3	B*38:3	0.0891607	ROOT:B:38:35	0	B*38:3	0	0.0891607
0.0297478	ROOT	B	38	4	B*38:4	0.0297478	ROOT:B:38:36	0	B*38:4	0	0.0297478
0.0149123	ROOT	B	38	35	B*38:35	0.0149123	ROOT:B:38:37	0	B*38:35	0	0.0149123

## Sheet: tier 3 b52
926.342	ROOT	B	52	8	B*52:8	926.342	ROOT:B:52:01	B*52:8	0	926.342	#VALUE!
251.487	ROOT	B	52	7	B*52:7	251.487	ROOT:B:52:02	B*52:7	0	251.487
251.487	ROOT	B	52	11	B*52:11	251.487	ROOT:B:52:03	B*52:11	0	251.487
251.487	ROOT	B	52	15	B*52:15	251.487	ROOT:B:52:04	B*52:15	0	251.487
251.487	ROOT	B	52	1	B*52:1	251.487	ROOT:B:52:05	B*52:1	0	251.487
244.793	ROOT	B	52	13	B*52:13	244.793	ROOT:B:52:06	B*52:13	0	244.793
244.545	ROOT	B	52	24	B*52:24	244.545	ROOT:B:52:07	B*52:24	0	244.545
243.295	ROOT	B	52	10	B*52:10	243.295	ROOT:B:52:08	B*52:10	0	243.295
243.294	ROOT	B	52	19	B*52:19	243.294	ROOT:B:52:09	B*52:19	0	243.294
219.577	ROOT	B	52	17	B*52:17	219.577	ROOT:B:52:10	B*52:17	0	219.577
219.577	ROOT	B	52	5	B*52:5	219.577	ROOT:B:52:11	B*52:5	0	219.577
214.623	ROOT	B	52	27	B*52:27	214.623	ROOT:B:52:12	B*52:27	0	214.623
208.995	ROOT	B	52	21	B*52:21	208.995	ROOT:B:52:13	B*52:21	0	208.995
207.746	ROOT	B	52	3	B*52:3	207.746	ROOT:B:52:14	B*52:3	0	207.746
184.554	ROOT	B	52	12	B*52:12	184.554	ROOT:B:52:15	B*52:12	0	184.554
184.551	ROOT	B	52	14	B*52:14	184.551	ROOT:B:52:16	B*52:14	0	184.551
184.548	ROOT	B	52	25	B*52:25	184.548	ROOT:B:52:17	B*52:25	0	184.548
184.547	ROOT	B	52	26	B*52:26	184.547	ROOT:B:52:18	B*52:26	0	184.547
182.773	ROOT	B	52	4	B*52:4	182.773	ROOT:B:52:19	B*52:4	0	182.773
176.189	ROOT	B	52	2	B*52:2	176.189	ROOT:B:52:20	B*52:2	0	176.189
131.213	ROOT	B	52	16	B*52:16	131.213	ROOT:B:52:21	B*52:16	0	131.213
85.4973	ROOT	B	52	18	B*52:18	85.4973	ROOT:B:52:22	B*52:18	0	85.4973
74.9197	ROOT	B	52	23	B*52:23	74.9197	ROOT:B:52:23	B*52:23	0	74.9197
69.4366	ROOT	B	52	22	B*52:22	69.4366	ROOT:B:52:24	B*52:22	0	69.4366
68.003	ROOT	B	52	20	B*52:20	68.003	ROOT:B:52:25	B*52:20	0	68.003
62.7913	ROOT	B	52	6	B*52:6	62.7913	ROOT:B:52:26	B*52:6	0	62.7913
36.0062	ROOT	B	52	9	B*52:9	36.0062	ROOT:B:52:27	B*52:9	0	36.0062

## Sheet: rnaseq t1
DQA1	1.22164e+06
DPA1	956662
DRA	564046
DRB1	130723
DPB1	75973.9
DMB	46288.4
DMA	43336.5
DQB1	35969.7
DRB3	25557.6
A	21386.2
DRB4	13631.7
B	12434.2
DOB	7788.5
TAP2	5773.68
F	5710.44
E	5508.77
C	5229.93
TAP1	5086.55
DOA	2508.28
MICA	1649.5
DRB5	1015.39
MICB	978.671
DRB6	394.421
DRB8	336.547
H	325.005
DRB2	135.441
DRB7	111.065
L	100.981
K	100.915
V	0
J	0
G	0
DRB9	0

## Sheet: rnaseq t2
1480.59	ROOT	B	7	B*7	1480.59
1279.75	ROOT	B	40	B*40	1279.75
1162.77	ROOT	B	48	B*48	1162.77
894.62	ROOT	B	37	B*37	894.62
756.193	ROOT	B	8	B*8	756.193
753.665	ROOT	B	27	B*27	753.665
727.794	ROOT	B	42	B*42	727.794
689.702	ROOT	B	35	B*35	689.702
639.755	ROOT	B	81	B*81	639.755
625.998	ROOT	B	46	B*46	625.998
549.8	ROOT	B	41	B*41	549.8
451.894	ROOT	B	44	B*44	451.894
354.328	ROOT	B	51	B*51	354.328
327.436	ROOT	B	15	B*15	327.436
255.632	ROOT	B	47	B*47	255.632
233.62	ROOT	B	55	B*55	233.62
222.346	ROOT	B	39	B*39	222.346
162.772	ROOT	B	14	B*14	162.772
161.847	ROOT	B	67	B*67	161.847
144.635	ROOT	B	13	B*13	144.635
127.47	ROOT	B	38	B*38	127.47
88.3591	ROOT	B	56	B*56	88.3591
60.6455	ROOT	B	57	B*57	60.6455
58.0684	ROOT	B	54	B*54	58.0684
48.7854	ROOT	B	78	B*78	48.7854
37.5795	ROOT	B	59	B*59	37.5795
35.168	ROOT	B	58	B*58	35.168
32.5523	ROOT	B	18	B*18	32.5523
20.9123	ROOT	B	53	B*53	20.9123
18.9364	ROOT	B	82	B*82	18.9364
8.41448	ROOT	B	52	B*52	8.41448
8.161	ROOT	B	73	B*73	8.161
6.24888	ROOT	B	83	B*83	6.24888
2.5902	ROOT	B	45	B*45	2.5902
2.5902	ROOT	B	50	B*50	2.5902
2.5902	ROOT	B	49	B*49	2.5902

## Sheet: rnaseq t3 b7
70.9873	ROOT	B	7	2	B*7:2	70.9873
54.4691	ROOT	B	7	5	B*7:5	54.4691
51.6904	ROOT	B	7	32	B*7:32	51.6904
50.7435	ROOT	B	7	41	B*7:41	50.7435
49.5383	ROOT	B	7	7	B*7:7	49.5383
49.168	ROOT	B	7	86	B*7:86	49.168
49.073	ROOT	B	7	6	B*7:6	49.073
48.5958	ROOT	B	7	18	B*7:18	48.5958
47.8979	ROOT	B	7	50	B*7:50	47.8979
47.2268	ROOT	B	7	3	B*7:3	47.2268
46.7258	ROOT	B	7	77	B*7:77	46.7258
44.9942	ROOT	B	7	44	B*7:44	44.9942
42.2107	ROOT	B	7	4	B*7:4	42.2107
38.6006	ROOT	B	7	65	B*7:65	38.6006
36.8518	ROOT	B	7	75	B*7:75	36.8518
36.6673	ROOT	B	7	56	B*7:56	36.6673
36.5256	ROOT	B	7	61	B*7:61	36.5256
36.3994	ROOT	B	7	36	B*7:36	36.3994
35.5605	ROOT	B	7	46	B*7:46	35.5605
35.3009	ROOT	B	7	33	B*7:33	35.3009
34.3496	ROOT	B	7	8	B*7:8	34.3496
33.5801	ROOT	B	7	124	B*7:124	33.5801
30.0956	ROOT	B	7	57	B*7:57	30.0956
29.7028	ROOT	B	7	66	B*7:66	29.7028
19.4802	ROOT	B	7	49N	B*7:49N	19.4802
18.7017	ROOT	B	7	17	B*7:17	18.7017
18.5571	ROOT	B	7	59	B*7:59	18.5571
18.5571	ROOT	B	7	128	B*7:128	18.5571
18.0552	ROOT	B	7	113	B*7:113	18.0552
17.967	ROOT	B	7	112	B*7:112	17.967
17.9646	ROOT	B	7	130	B*7:130	17.9646
17.9132	ROOT	B	7	10	B*7:10	17.9132
17.8185	ROOT	B	7	119	B*7:119	17.8185
16.7661	ROOT	B	7	68	B*7:68	16.7661
16.6819	ROOT	B	7	92	B*7:92	16.6819
16.3774	ROOT	B	7	120	B*7:120	16.3774
13.7027	ROOT	B	7	129	B*7:129	13.7027
9.62405	ROOT	B	7	58	B*7:58	9.62405
4.00115	ROOT	B	7	48	B*7:48	4.00115
4.00115	ROOT	B	7	98	B*7:98	4.00115
4.00115	ROOT	B	7	87	B*7:87	4.00115
3.04294	ROOT	B	7	19	B*7:19	3.04294
3.04294	ROOT	B	7	51	B*7:51	3.04294
3.04294	ROOT	B	7	43	B*7:43	3.04294
3.04294	ROOT	B	7	26	B*7:26	3.04294
3.04294	ROOT	B	7	131	B*7:131	3.04294
3.04294	ROOT	B	7	52	B*7:52	3.04294
3.04294	ROOT	B	7	135N	B*7:135N	3.04294
2.90446	ROOT	B	7	88	B*7:88	2.90446
2.90446	ROOT	B	7	143	B*7:143	2.90446
2.89297	ROOT	B	7	42	B*7:42	2.89297
2.80338	ROOT	B	7	105	B*7:105	2.80338
2.79846	ROOT	B	7	139	B*7:139	2.79846
2.79829	ROOT	B	7	89	B*7:89	2.79829
2.79829	ROOT	B	7	103	B*7:103	2.79829
2.79829	ROOT	B	7	22	B*7:22	2.79829
2.79829	ROOT	B	7	62	B*7:62	2.79829
2.79829	ROOT	B	7	64	B*7:64	2.79829
2.79829	ROOT	B	7	60	B*7:60	2.79829
2.79829	ROOT	B	7	45	B*7:45	2.79829
2.79829	ROOT	B	7	31	B*7:31	2.79829
2.79829	ROOT	B	7	24	B*7:24	2.79829
2.79829	ROOT	B	7	20	B*7:20	2.79829
2.76987	ROOT	B	7	25	B*7:25	2.76987
2.76987	ROOT	B	7	141	B*7:141	2.76987
2.76987	ROOT	B	7	136	B*7:136	2.76987
2.76987	ROOT	B	7	9	B*7:9	2.76987
2.69473	ROOT	B	7	35	B*7:35	2.69473
2.60004	ROOT	B	7	122	B*7:122	2.60004
2.60004	ROOT	B	7	107	B*7:107	2.60004
2.59365	ROOT	B	7	69	B*7:69	2.59365
2.53025	ROOT	B	7	55	B*7:55	2.53025
2.51574	ROOT	B	7	40	B*7:40	2.51574
2.51003	ROOT	B	7	71	B*7:71	2.51003
2.48881	ROOT	B	7	96	B*7:96	2.48881
2.48786	ROOT	B	7	28	B*7:28	2.48786
2.48786	ROOT	B	7	115	B*7:115	2.48786
2.48645	ROOT	B	7	108	B*7:108	2.48645
2.39177	ROOT	B	7	73	B*7:73	2.39177
2.39177	ROOT	B	7	72	B*7:72	2.39177
2.39177	ROOT	B	7	67N	B*7:67N	2.39177
2.39177	ROOT	B	7	63	B*7:63	2.39177
2.39177	ROOT	B	7	39	B*7:39	2.39177
2.39177	ROOT	B	7	30	B*7:30	2.39177
2.39177	ROOT	B	7	21	B*7:21	2.39177
2.39177	ROOT	B	7	134	B*7:134	2.39177
2.39177	ROOT	B	7	133	B*7:133	2.39177
2.39177	ROOT	B	7	117	B*7:117	2.39177
2.39177	ROOT	B	7	114	B*7:114	2.39177
2.39177	ROOT	B	7	110	B*7:110	2.39177
2.39177	ROOT	B	7	109	B*7:109	2.39177
2.39177	ROOT	B	7	104	B*7:104	2.39177
2.2856	ROOT	B	7	106	B*7:106	2.2856
2.25717	ROOT	B	7	121	B*7:121	2.25717
1.99734	ROOT	B	7	76	B*7:76	1.99734
1.99734	ROOT	B	7	70	B*7:70	1.99734
1.99734	ROOT	B	7	29	B*7:29	1.99734
1.96144	ROOT	B	7	90	B*7:90	1.96144
1.96144	ROOT	B	7	80	B*7:80	1.96144
1.96144	ROOT	B	7	53	B*7:53	1.96144
1.96144	ROOT	B	7	140	B*7:140	1.96144
1.93013	ROOT	B	7	54	B*7:54	1.93013
1.93013	ROOT	B	7	94	B*7:94	1.93013
1.93013	ROOT	B	7	83	B*7:83	1.93013
1.93013	ROOT	B	7	127	B*7:127	1.93013
1.93013	ROOT	B	7	101	B*7:101	1.93013
1.93013	ROOT	B	7	132	B*7:132	1.93013
1.75316	ROOT	B	7	97	B*7:97	1.75316
1.70333	ROOT	B	7	100	B*7:100	1.70333
1.56701	ROOT	B	7	126	B*7:126	1.56701
1.56701	ROOT	B	7	118	B*7:118	1.56701
1.5357	ROOT	B	7	85	B*7:85	1.5357
1.5357	ROOT	B	7	47	B*7:47	1.5357
1.5357	ROOT	B	7	16	B*7:16	1.5357
1.5357	ROOT	B	7	125	B*7:125	1.5357
1.5357	ROOT	B	7	116	B*7:116	1.5357
1.44874	ROOT	B	7	34	B*7:34	1.44874
1.24689	ROOT	B	7	95	B*7:95	1.24689
1.212	ROOT	B	7	99	B*7:99	1.212
1.212	ROOT	B	7	74	B*7:74	1.212
1.14174	ROOT	B	7	123	B*7:123	1.14174
0.942578	ROOT	B	7	142	B*7:142	0.942578
0.90758	ROOT	B	7	138	B*7:138	0.90758
0.399101	ROOT	B	7	111N	B*7:111N	0.399101
0.310152	ROOT	B	7	38	B*7:38	0.310152
0.304801	ROOT	B	7	82	B*7:82	0.304801
0.304801	ROOT	B	7	102	B*7:102	0.304801
0.304801	ROOT	B	7	93	B*7:93	0.304801
0.304417	ROOT	B	7	91	B*7:91	0.304417
0.304417	ROOT	B	7	84	B*7:84	0.304417
0.304417	ROOT	B	7	81	B*7:81	0.304417
0.304417	ROOT	B	7	79	B*7:79	0.304417
0.304417	ROOT	B	7	37	B*7:37	0.304417
0.304417	ROOT	B	7	27	B*7:27	0.304417
0.304417	ROOT	B	7	23	B*7:23	0.304417
0.304417	ROOT	B	7	15	B*7:15	0.304417
0.304417	ROOT	B	7	137	B*7:137	0.304417
0.304417	ROOT	B	7	13	B*7:13	0.304417
0.304417	ROOT	B	7	12	B*7:12	0.304417
0	ROOT	B	7	78	B*7:78	0
0	ROOT	B	7	14	B*7:14	0
0	ROOT	B	7	11	B*7:11	0

## Sheet: rnaseq t4 b702
19.5353	ROOT	B	7	2	1	B*7:2:1	19.5353
11.9255	ROOT	B	7	2	3	B*7:2:3	11.9255
6.79203	ROOT	B	7	2	2	B*7:2:2	6.79203
6.66526	ROOT	B	7	2	19	B*7:2:19	6.66526
6.22158	ROOT	B	7	2	25	B*7:2:25	6.22158
5.99777	ROOT	B	7	2	14	B*7:2:14	5.99777
5.98844	ROOT	B	7	2	20	B*7:2:20	5.98844
2.5294	ROOT	B	7	2	5	B*7:2:5	2.5294
1.77308	ROOT	B	7	2	9	B*7:2:9	1.77308
0.530088	ROOT	B	7	2	6	B*7:2:6	0.530088
0.252299	ROOT	B	7	2	7	B*7:2:7	0.252299
0.233486	ROOT	B	7	2	18	B*7:2:18	0.233486
0.211897	ROOT	B	7	2	13	B*7:2:13	0.211897
0.211897	ROOT	B	7	2	26	B*7:2:26	0.211897
0.196585	ROOT	B	7	2	10	B*7:2:10	0.196585
0.190917	ROOT	B	7	2	23	B*7:2:23	0.190917
0.190917	ROOT	B	7	2	15	B*7:2:15	0.190917
0.170125	ROOT	B	7	2	29	B*7:2:29	0.170125
0.170125	ROOT	B	7	2	12	B*7:2:12	0.170125
0.157431	ROOT	B	7	2	21	B*7:2:21	0.157431
0.145596	ROOT	B	7	2	27	B*7:2:27	0.145596
0.145596	ROOT	B	7	2	22	B*7:2:22	0.145596
0.145596	ROOT	B	7	2	8	B*7:2:8	0.145596
0.143492	ROOT	B	7	2	11	B*7:2:11	0.143492
0.120944	ROOT	B	7	2	24	B*7:2:24	0.120944
0.115309	ROOT	B	7	2	17	B*7:2:17	0.115309
0.1148	ROOT	B	7	2	28	B*7:2:28	0.1148
0.0901488	ROOT	B	7	2	4	B*7:2:4	0.0901488
0.0217441	ROOT	B	7	2	16	B*7:2:16	0.0217441
