# Supplementary material for: HLA Haplotyping from RNA-seq Data Using Hierarchical Read Weighting
Source: PLoS One. 2013 Jun 28;8(6):e67885. doi: 10.1371/journal.pone.0067885 (PMC3696101; doi:10.1371/journal.pone.0067885)
Supplement: Table S2 — Simulation Conditions and Results. (XLS) [file pone.0067885.s003.xls]

## Sheet: Simulation Conditions
Testing Coverage
	Mismatches allowed?	Number of Simulations	Read Length	Frag_Size	Frag_SD	Coverage	Q_Offset	inferred subrate	Gene_list
	Yes	5000	100	250	50	1	30	8.7 x 10^-5	A, B, C, DRB1
	Yes	5000	100	250	50	10	30	8.7 x 10^-5	A, B, C, DRB1
	Yes	5000	100	250	50	25	30	8.7 x 10^-5	A, B, C, DRB1
	Yes	5000	100	250	50	50	30	8.7 x 10^-5	A, B, C, DRB1
	Yes	5000	100	250	50	100	30	8.7 x 10^-5	A, B, C, DRB1
	Yes	5000	100	250	50	500	30	8.7 x 10^-5	A, B, C, DRB1
	No	5000	100	250	50	1	30	8.7 x 10^-5	A, B, C, DRB1
	No	5000	100	250	50	10	30	8.7 x 10^-5	A, B, C, DRB1
	No	5000	100	250	50	25	30	8.7 x 10^-5	A, B, C, DRB1
	No	5000	100	250	50	50	30	8.7 x 10^-5	A, B, C, DRB1
	No	5000	100	250	50	100	30	8.7 x 10^-5	A, B, C, DRB1
	No	5000	100	250	50	500	30	8.7 x 10^-5	A, B, C, DRB1
Testing Error Rate
	Yes	5000	100	250	50	25	3	0.044	A, B, C, DRB1
	Yes	5000	100	250	50	25	6	0.022	A, B, C, DRB1
	Yes	5000	100	250	50	25	9	0.011	A, B, C, DRB1
	Yes	5000	100	250	50	25	12	0.0055	A, B, C, DRB1
	Yes	5000	100	250	50	25	30	8.7 x 10^-5	A, B, C, DRB1
	No	5000	100	250	50	25	3	0.044	A, B, C, DRB1
	No	5000	100	250	50	25	6	0.022	A, B, C, DRB1
	No	5000	100	250	50	25	9	0.011	A, B, C, DRB1
	No	5000	100	250	50	25	12	0.0055	A, B, C, DRB1
	No	5000	100	250	50	25	30	8.7 x 10^-5	A, B, C, DRB1
Testing Read Length
	Yes	5000	37	124	50	25	30		A, B, C, DRB1
	Yes	5000	50	150	50	25	30		A, B, C, DRB1
	Yes	5000	75	200	50	25	30		A, B, C, DRB1
	Yes	5000	100	250	50	25	30		A, B, C, DRB1
	Yes	5000	200	450	50	25	30		A, B, C, DRB1
	No	5000	37	124	50	25	30		A, B, C, DRB1
	No	5000	50	150	50	25	30		A, B, C, DRB1
	No	5000	75	200	50	25	30		A, B, C, DRB1
	No	5000	100	250	50	25	30		A, B, C, DRB1
	No	5000	200	450	50	25	30		A, B, C, DRB1
Testing All Genes
	Yes	5000	100	250	50	25	30	8.7 x 10^-5	A, B, C, DMA, DMB, DOA, DOB, DPA1, DPB1, DQA1, DQB1, DRA, DRB1, DRB2, DRB3, DRB4, DRB5, DRB6, DRB7, DRB8, DRB9, E, F, G, H
	No	5000	100	250	50	25	30	8.7 x 10^-5	A, B, C, DMA, DMB, DOA, DOB, DPA1, DPB1, DQA1, DQB1, DRA, DRB1, DRB2, DRB3, DRB4, DRB5, DRB6, DRB7, DRB8, DRB9, E, F, G, H

## Sheet: Read Length
		Gene	Allele Group	Peptide	Nucleotide	Intron
37	A	0.994997	0.96098	0.662331	0.760417	0.227273
	B	0.995	0.9095	0.525	0.620748	0.4
	C	0.995	0.9485	0.531	0.629008	0.333333
	DRB1	0.995	0.961	0.852	0.809904	0.4
	Mean	0.994999	0.944995	0.642583	0.705019	0.340152
50	A	1	0.985	0.81	0.827119	0.5
	B	1	0.9535	0.6885	0.708257	0.5
	C	1	0.9805	0.676	0.720721	0.304348
	DRB1	1	0.988989	0.927928	0.874618	0.384615
	Mean	1	0.976997	0.775607	0.782678	0.422241
75	A	1	0.986993	0.905953	0.884941	0.5
	B	1	0.9915	0.8935	0.872072	0.357143
	C	1	0.9935	0.871	0.858553	0.172414
	DRB1	1	0.993	0.9575	0.915575	0.421053
	Mean	1	0.991248	0.906988	0.882785	0.362652
100	A	1	0.995	0.9485	0.902961	0.576923
	B	1	0.998	0.9505	0.905204	0.5
	C	1	0.9935	0.928	0.899666	0.294118
	DRB1	1	0.975	0.942	0.921093	0.235294
	Mean	1	0.990375	0.94225	0.907231	0.401584
200	A	1	0.998499	0.976988	0.948365	0.294118
	B	1	0.997499	0.985493	0.955437	0.15
	C	1	0.994997	0.962981	0.951378	0.192308
	DRB1	1	0.95998	0.943972	0.926205	0.538462
	Mean	1	0.987744	0.967359	0.945346	0.293722
	Allele Group	Peptide	Nucleotide	Intron
2x200nt	0.987744	0.967359	0.945346	0.293722
2x100nt	0.990375	0.94225	0.907231	0.401584
2x75nt	0.991248	0.906988	0.882785	0.362652
2x50nt	0.976997	0.775607	0.782678	0.422241
2x37nt	0.944995	0.642583	0.705019	0.340152

## Sheet: coverage
		Gene	Allele Group	Peptide	Nucleotide	Intron
1	A	1	0.946	0.645	0.555556	0.238095
	B	1	0.914457	0.616808	0.500935	0.117647
	C	1	0.945973	0.613307	0.496038	0.227273
	DRB1	0.999	0.8965	0.687	0.643399	0.285714
	Mean	0.99975	0.925733	0.640529	0.548982	0.217182
10	A	0.9995	0.991996	0.907954	0.866337	0.444444
	B	0.999	0.996	0.9245	0.856401	0.411765
	C	0.998999	0.993497	0.896948	0.838182	0.3
	DRB1	0.998999	0.976988	0.937469	0.914543	0.473684
	Mean	0.999125	0.98962	0.916718	0.868866	0.407473
25	A	0.9995	0.994997	0.951476	0.915162	0.5
	B	0.998999	0.996498	0.948474	0.912029	0.407407
	C	0.999	0.9965	0.947	0.912621	0.470588
	DRB1	0.998999	0.974975	0.946947	0.935229	0.5
	Mean	0.999125	0.990743	0.948474	0.91876	0.469499
50	A	1	0.994997	0.953477	0.936097	0.318182
	B	1	0.997	0.958	0.948244	0.6
	C	1	0.995	0.938	0.936909	0.366667
	DRB1	1	0.976476	0.947447	0.923313	0.2
	Mean	1	0.990868	0.949231	0.936141	0.371212
100	A	1	0.9965	0.958	0.933213	0.428571
	B	1	0.9965	0.9545	0.951362	0.533333
	C	1	0.9935	0.936	0.904984	0.410256
	DRB1	1	0.98049	0.954977	0.904984	0.428571
	Mean	1	0.991748	0.950869	0.923636	0.450183
500	A	1	0.997999	0.955478	0.941176	0.2
	B	1	0.9995	0.961	0.932563	0.545455
	C	1	0.995498	0.93947	0.923688	0.322581
	DRB1	1	0.973473	0.945946	0.944099	0.466667
	Mean	1	0.991618	0.950473	0.935382	0.383675
	Allele Group	Peptide	Nucleotide	Intron
500x	0.991618	0.950473	0.935382	0.383675
100x	0.991748	0.950869	0.923636	0.450183
50x	0.990868	0.949231	0.936141	0.371212
25x	0.990743	0.948474	0.91876	0.469499
10x	0.98962	0.916718	0.868866	0.407473
1x	0.925733	0.640529	0.548982	0.217182

## Sheet: Sub rate
			Gene	Allele Group	Peptide	Nucleotide	Intron
0.088	0	A	1	0.991996	0.781391	0.817241	0.315789
		B	1	0.997	0.838	0.820513	0.294118
		C	1	0.9985	0.808	0.828047	0.30303
		DRB1	1	0.9885	0.9295	0.892913	0.285714
		Mean	1	0.993999	0.839223	0.839679	0.299663
0.044	3	A	1	0.995498	0.86093	0.88968	0.5
		B	1	0.9975	0.899	0.913371	0.25
		C	1	0.9995	0.904	0.908784	0.354839
		DRB1	1	0.97047	0.952953	0.935241	0.235294
		Mean	1	0.990742	0.904221	0.911769	0.335033
0.022	6	A	1	0.9935	0.9125	0.894075	0.357143
		B	1	0.998	0.9305	0.913919	0.6
		C	1	0.998	0.9345	0.915605	0.454545
		DRB1	1	0.97047	0.951451	0.927803	0.352941
		Mean	1	0.989993	0.932238	0.912851	0.441157
0.011	9	A	1	0.9935	0.914	0.869176	0.375
		B	1	0.9975	0.9385	0.893471	0.291667
		C	1	0.997999	0.930465	0.905565	0.378378
		DRB1	1	0.987994	0.958979	0.941824	0.375
		Mean	1	0.994248	0.935486	0.902509	0.355011
	12	A	1	0.993997	0.930965	0.888288	0.413793
		B	1	0.9995	0.937969	0.919854	0.4
		C	1	0.991496	0.914457	0.861386	0.4
		DRB1	1	0.981481	0.945946	0.906498	0.368421
		Mean	1	0.991618	0.932334	0.894007	0.395554
8.7 x 10^-5	30	A	1	0.997	0.9435	0.915751	0.541667
		B	1	0.998	0.944	0.930902	0.315789
		C	1	0.994	0.933	0.892063	0.333333
		DRB1	1	0.9775	0.95	0.936236	0.444444
		Mean	1	0.991625	0.942625	0.918738	0.408808
		Allele Group	Peptide	Nucleotide	Intron
	0.009%	0.991625	0.942625	0.918738	0.408808
	0.5%	0.991618	0.932334	0.894007	0.395554
	1.1%	0.994248	0.935486	0.902509	0.355011
	2.2%	0.989993	0.932238	0.912851	0.441157
	4.4%	0.990742	0.904221	0.911769	0.335033
	8.8%	0.993999	0.839223	0.839679	0.299663

## Sheet: all genes
	Gene	Allele Group	Peptide	Nucleotide	Intron
A	0.99	0.987	0.925	0.902609	0.363636
B	0.99	0.9865	0.9305	0.901961	0.411765
C	0.99	0.9835	0.9135	0.870492	0.384615
DMA	0.98874	0.98874	0.676139	0.934579	0.203738
DMB	0.987532	0.987532	0.627013	0.731429	0.193469
DOA	0.987907	0.987907	0.818612	0.586589	0.268571
DOB	0.988002	0.988002	0.654147	0.516799	0.219096
DPA1	0.987823	0.802131	0.677829	0.625608	0.176895
DPB1	0.98797	0.835088	0.834586	0.80315	0.466667
DQA1	0.987867	0.980789	0.852882	0.82282	0.375246
DQB1	0.987958	0.957852	0.884596	0.819715	0.432203
DRA	0.987547	0.987547	0.731998	0.599892	0.184957
DRB1	0.988	0.976	0.843	0.71644	0.461538
DRB2	0.988	0.988	0.988
DRB3	0.987903	0.966734	0.781754	0.698413	0.412698
DRB4	0.988601	0.988601	0.635233	0.788523	0.488889
DRB5	0.987718	0.984647	0.837257	0.773148
DRB6	0.986803	0.863227	0.715657
DRB7	0.985906	0.985906	0.985906	0.663087
DRB8	0.988	0.988	0.988
DRB9	0.988	0.988	0.988
E	0.987532	0.987532	0.728312	0.563698	0.174578
F	0.988247	0.988247	0.833929	0.590578	0.140774
G	0.987873	0.987873	0.709449	0.536351	0.147664
H	0.988524	0.985394	0.849244	0.79803	0.325123
J	0.987939	0.987939	0.987939	0.988249	0.468273
K	0.99005	0.99005	0.99005	0.990924	0.988449
L	0.988411	0.988411	0.988411	0.782519	0.288868
MICA	0.987897	0.68936	0.585185	0.367347
MICB	0.565416	0.305781	0.248276	0.0681818
TAP1	0.187238	0.116632	0.116632	0.100164	0.021814
TAP2	0.1841	0.142259	0.101464	0.0901288	0.0246407
V	0.185835	0.185835	0.185835	0.185835	0.127724

## Sheet: Read Length Exact
		Gene	Allele Group	Peptide	Nucleotide	Intron
37	A	0.997499	0.970235	0.683092	0.794271	0.272727
	B	0.9975	0.92825	0.54575	0.678571	0.425
	C	0.9975	0.967	0.57525	0.689313	0.297619
	DRB1	0.9975	0.97775	0.90125	0.86901	0.4
	Mean	0.9975	0.960809	0.676335	0.757791	0.348837
50	A	1	0.987	0.83275	0.862712	0.472222
	B	1	0.963	0.70825	0.753211	0.5
	C	1	0.98725	0.7305	0.788288	0.304348
	DRB1	1	0.993493	0.952703	0.918196	0.346154
	Mean	1	0.982686	0.806051	0.830602	0.405681
75	A	1	0.987244	0.922461	0.906091	0.5
	B	1	0.99325	0.905	0.903604	0.5
	C	1	0.99625	0.90825	0.897204	0.206897
	DRB1	1	0.99425	0.973	0.948326	0.421053
	Mean	1	0.992748	0.927178	0.913806	0.406987
100	A	1	0.996	0.9605	0.919408	0.519231
	B	1	0.99825	0.963	0.934944	0.55
	C	1	0.9965	0.956	0.938963	0.294118
	DRB1	1	0.968	0.9475	0.938543	0.235294
	Mean	1	0.989688	0.95675	0.932965	0.399661
200	A	1	0.99925	0.983742	0.965577	0.294118
	B	1	0.998499	0.991746	0.974153	0.15
	C	1	0.997499	0.97924	0.966775	0.211538
	DRB1	1	0.958979	0.948724	0.939759	0.538462
	Mean	1	0.988557	0.975863	0.961566	0.298529
	Allele Group	Peptide	Nucleotide	Intron
200	0.988557	0.975863	0.961566	0.298529
100	0.989688	0.95675	0.932965	0.399661
75	0.992748	0.927178	0.913806	0.406987
50	0.982686	0.806051	0.830602	0.405681
37	0.960809	0.676335	0.757791	0.348837

## Sheet: Sub rate exact
		Gene	Allele Group	Peptide	Nucleotide	Intron
0	A	0.5	0.495998	0.390695	0.408621	0.157895
	B	0.5	0.4985	0.419	0.410256	0.147059
	C	0.5	0.49925	0.404	0.414023	0.151515
	DRB1	0.5	0.49425	0.46475	0.446457	0.142857
	Mean	0.5	0.496999	0.419611	0.419839	0.149831
3	A	0.508504	0.502751	0.430965	0.44484	0.25
	B	0.5055	0.501	0.45025	0.456685	0.125
	C	0.5105	0.50425	0.453	0.455236	0.177419
	DRB1	0.501502	0.486486	0.476727	0.46762	0.117647
	Mean	0.506501	0.498622	0.452736	0.456096	0.167517
6	A	0.937	0.77625	0.56225	0.54219	0.214286
	B	0.935	0.7405	0.5775	0.563187	0.3
	C	0.9315	0.774	0.5765	0.541401	0.227273
	DRB1	0.776276	0.649399	0.58959	0.573733	0.235294
	Mean	0.894944	0.735037	0.57646	0.555128	0.244213
9	A	1	0.98325	0.8375	0.800179	0.34375
	B	1	0.9735	0.868	0.823024	0.3125
	C	1	0.98024	0.865183	0.825464	0.256757
	DRB1	0.998999	0.935718	0.87994	0.856918	0.34375
	Mean	0.99975	0.968177	0.862656	0.826396	0.314189
12	A	1	0.994247	0.904452	0.889189	0.396552
	B	1	0.998499	0.934217	0.922587	0.333333
	C	1	0.994247	0.918709	0.876238	0.325
	DRB1	1	0.970971	0.945445	0.920761	0.394737
	Mean	1	0.989491	0.925706	0.902194	0.362405
30	A	1	0.99725	0.95625	0.930403	0.583333
	B	1	0.9985	0.95775	0.949136	0.315789
	C	1	0.9965	0.9585	0.92381	0.30303
	DRB1	1	0.97	0.953	0.9479	0.416667
	Mean	1	0.990563	0.956375	0.937812	0.404705
	Allele Group	Peptide	Nucleotide	Intron
30	0.990563	0.956375	0.937812	0.404705
12	0.989491	0.925706	0.902194	0.362405
9	0.968177	0.862656	0.826396	0.314189
6	0.735037	0.57646	0.555128	0.244213
3	0.498622	0.452736	0.456096	0.167517
0	0.496999	0.419611	0.419839	0.149831

## Sheet: Coverage Exact
		Gene	Allele Group	Peptide	Nucleotide	Intron
1	A	0.9995	0.952	0.6595	0.583333	0.333333
	B	0.99975	0.923962	0.636818	0.543925	0.117647
	C	0.9995	0.957229	0.645573	0.547544	0.204545
	DRB1	0.9985	0.9085	0.7015	0.660091	0.285714
	Mean	0.999312	0.935423	0.660848	0.583723	0.23531
10	A	0.99975	0.993747	0.924712	0.877063	0.472222
	B	0.9995	0.997	0.943	0.895329	0.294118
	C	0.9995	0.996248	0.930215	0.888182	0.3
	DRB1	0.9995	0.970735	0.946223	0.932534	0.473684
	Mean	0.999562	0.989433	0.936038	0.898277	0.385006
25	A	0.99975	0.995998	0.961231	0.931408	0.525
	B	0.9995	0.997749	0.962981	0.938959	0.444444
	C	0.9995	0.99825	0.96725	0.943366	0.411765
	DRB1	0.999499	0.96972	0.952202	0.957346	0.5
	Mean	0.999562	0.990429	0.960916	0.94277	0.470302
50	A	1	0.996248	0.965983	0.945596	0.386364
	B	1	0.99725	0.96975	0.966728	0.65
	C	1	0.99675	0.9625	0.959779	0.383333
	DRB1	1	0.97047	0.953704	0.943252	0.2
	Mean	1	0.99018	0.962984	0.953839	0.404924
100	A	1	0.99725	0.96975	0.949458	0.404762
	B	1	0.9975	0.9665	0.967899	0.5
	C	1	0.99675	0.961	0.936916	0.435897
	DRB1	1	0.973237	0.957229	0.929128	0.428571
	Mean	1	0.991184	0.96362	0.94585	0.442308
500	A	1	0.998249	0.969485	0.959203	0.3
	B	1	0.9995	0.97225	0.958574	0.545455
	C	1	0.997749	0.961981	0.949921	0.33871
	DRB1	1	0.964214	0.947698	0.953416	0.466667
	Mean	1	0.989928	0.962853	0.955278	0.412708
	Allele Group	Peptide	Nucleotide	Intron
500	0.989928	0.962853	0.955278	0.412708
100	0.991184	0.96362	0.94585	0.442308
50	0.99018	0.962984	0.953839	0.404924
25	0.990429	0.960916	0.94277	0.470302
10	0.989433	0.936038	0.898277	0.385006
1	0.935423	0.660848	0.583723	0.23531

## Sheet: all genes exact
	Gene	Allele Group	Peptide	Nucleotide	Intron
A	0.9945	0.99275	0.9485	0.926087	0.431818
B	0.994	0.992	0.94975	0.932353	0.470588
C	0.994	0.99025	0.94625	0.914754	0.384615
DMA	0.993298	0.993298	0.724397	0.965421	0.21028
DMB	0.992727	0.992727	0.700779	0.778367	0.210204
DOA	0.992902	0.992902	0.908254	0.776693	0.36
DOB	0.992958	0.992958	0.736046	0.639585	0.252771
DPA1	0.993151	0.874176	0.798072	0.762561	0.1787
DPB1	0.992982	0.853383	0.853133	0.871391	0.475
DQA1	0.992922	0.961325	0.887765	0.877551	0.387033
DQB1	0.992975	0.956096	0.910186	0.878729	0.449153
DRA	0.992691	0.992691	0.779913	0.708717	0.215783
DRB1	0.993	0.97225	0.90225	0.833333	0.461538
DRB2	0.993	0.993	0.993
DRB3	0.992944	0.96497	0.851058	0.806548	0.424603
DRB4	0.993523	0.993523	0.734715	0.889479	0.568687
DRB5	0.992835	0.970061	0.859775	0.847222
DRB6	0.992501	0.867127	0.725555
DRB7	0.991611	0.991611	0.991611	0.67047
DRB8	0.993	0.993	0.993
DRB9	0.993	0.993	0.993
E	0.992727	0.992727	0.824935	0.733935	0.275141
F	0.993102	0.993102	0.870465	0.629277	0.145261
G	0.993178	0.993178	0.841081	0.724623	0.205607
H	0.993219	0.991654	0.923579	0.896552	0.362069
J	0.992921	0.992921	0.992921	0.992362	0.480611
K	0.994196	0.994196	0.994196	0.993812	0.992574
L	0.993377	0.993377	0.993377	0.795939	0.289788
MICA	0.99294	0.793999	0.72037	0.44898
MICB	0.711714	0.503296	0.446897	0.152778
TAP1	0.430962	0.326098	0.326098	0.316092	0.0556831
TAP2	0.425994	0.404027	0.372646	0.327611	0.100616
V	0.425545	0.425545	0.425545	0.424939	0.291465
