# Supplementary material for: HLA Haplotyping from RNA-seq Data Using Hierarchical Read Weighting
Source: PLoS One. 2013 Jun 28;8(6):e67885. doi: 10.1371/journal.pone.0067885 (PMC3696101; doi:10.1371/journal.pone.0067885)
Supplement: Table S3 — Cell Line Trio Results. (XLS) [file pone.0067885.s004.xls]

## Sheet: Alignment Statistics
Sample	Relation	Read Length	Total reads	Reads mapping to IMGT	Total Alignments	Reads mapping to IMGT with 0 mismatches	Total Alignments with 0 mismatches
gm12878	Daughter	2x75nt	136154329	685584	53093845	1658	79976
gm12891	Father	2x75nt	30539221	144591	9590205	8045	378908
gm12892	Mother	2x75nt	37296501	106884	7334983	9679	482499

## Sheet: predictions
Greedy pruning
Mismatches Allowed
gm12878	A*01:01:01:01	A*11:01:01	B*08:01:01	B*56:01:01	C*01:02:01	C*07:01:01:01	DMA*01:01:01:04	DMA*01:01:01:04	DMB*01:07	DMB*01:07	DOA*01:01:02:03	DOA*01:01:02:03	DOB*01:01:03:01	DOB*01:01:03:01	DPA1*01:03:01:02	DPA1*02:01:01	DPB1*04:01:01:01	DPB1*14:01	DQA1*01:01:01	DQA1*05:01:01:01	DQB1*02:01:01	DQB1*05:01:01:01	DRA*01:02:02	DRA*01:02:02	DRB1*01:01:01	DRB1*03:01:01:01	DRB2*01:01	DRB2*01:01	DRB3*01:01:02:02	DRB3*01:01:02:02	DRB4*01:03:02	DRB4*01:03:02	DRB5*01:01:01	DRB5*01:14	DRB6*02:01	DRB6*02:01	DRB7*01:01:01	DRB7*01:01:01	DRB8*01:01	DRB8*01:01	DRB9*01:01	DRB9*01:01	E*01:01:01:02	E*01:01:01:02	F*01:01:02:03	F*01:01:02:03	G*01:01:07	G*01:14	H*02:04
gm12891	A*01:01:01:01	A*24:02:01:03	B*07:02:01	B*08:01:01	C*07:02:01:05	C*07:02:01:05	DMA*01:01:01:04	DMA*01:01:01:04	DMB*01:07	DMB*01:07	DOA*01:01:01	DOA*01:01:01	DOB*01:01:03:01	DOB*01:01:03:01	DPA1*01:03:01:02	DPA1*01:03:01:02	DPB1*03:01:01	DPB1*04:01:01:02	DQA1*01:02:01:01	DQA1*05:01:01:01	DQB1*02:01:01	DQB1*06:02:01	DRA*01:02:03	DRA*01:02:03	DRB1*03:01:01:01	DRB1*15:01:01:04	DRB3*01:01:02:02	DRB3*01:01:02:02	DRB4*01:03:02	DRB4*01:03:02	DRB5*01:01:01	DRB5*01:01:01	DRB7*01:01:01	DRB7*01:01:01	DRB8*01:01	DRB8*01:01	DRB9*01:01	DRB9*01:01	E*01:03:01:01	E*01:03:01:01	F*01:03:01:01	F*01:03:01:01	G*01:14	G*01:14	H*02:06	H*02:06	J*01:01:01:06	J*01:01:01:06	K*01:01:01:02
gm12892	A*02:01:01:03	A*11:01:18	B*15:20	B*15:42	C*01:02:01	C*04:01:01:05	DMA*01:01:01:04	DMA*01:01:01:04	DMB*01:01:01:04	DMB*01:01:01:04	DOA*01:01:02:03	DOA*01:01:02:03	DOB*01:01:01:04	DOB*01:01:01:04	DPA1*01:03:01:02	DPA1*02:01:01	DPB1*06:01	DPB1*14:01	DQA1*01:01:01	DQA1*01:01:01	DQB1*05:01:01:01	DQB1*05:01:01:01	DRA*01:01:01:02	DRA*01:01:01:02	DRB1*01:01:01	DRB1*01:01:01	DRB3*02:01	DRB3*02:02:01:01	DRB4*01:03:01:03	DRB4*01:03:01:03	DRB5*01:02	DRB5*01:02	DRB6*02:01	DRB6*02:01	DRB7*01:01:01	DRB7*01:01:01	DRB8*01:01	DRB8*01:01	E*01:03:01:01	E*01:03:01:01	F*01:01:02:03	F*01:01:02:03	G*01:14	G*01:14	H*02:04	H*02:06	J*01:01:01:06	J*01:01:01:06	K*01:01:01:04
0 mismatch
gm12878	A*01:01:01:01	A*11:01:01	B*08:01:01	B*56:01:01	C*01:02:01	C*07:01:01:01	DMA*01:01:01:04	DMA*01:01:01:04	DMB*01:03:01:04	DMB*01:07	DOA*01:01:01	DOA*01:01:02:03	DOB*01:01:03:01	DOB*01:01:03:01	DPA1*01:03:01:02	DPA1*02:01:01	DPB1*04:01:01:01	DPB1*14:01	DQA1*01:01:01	DQA1*05:01:01:01	DQB1*02:01:01	DQB1*05:01:01:01	DRA*01:02:01	DRA*01:02:02	DRB1*01:01:01	DRB1*03:01:01:02	DRB2*01:01	DRB2*01:01	DRB3*01:01:02:01	DRB3*01:01:02:01	DRB4*01:03:03	DRB4*01:03:03	DRB5*01:01:01	DRB5*01:01:01	DRB6*02:01	DRB6*02:01	DRB7*01:01:01	DRB7*01:01:01	DRB9*01:01	DRB9*01:01	E*01:01:01:02	E*01:01:01:02	F*01:01:02:03	F*01:01:02:03	G*01:04:01	G*01:04:01	H*02:04	H*02:06	J*01:01:01:06
gm12891	A*01:01:01:01	A*24:02:01:03	B*07:02:01	B*08:01:01	C*07:02:01:05	C*07:02:01:05	DMA*01:01:01:04	DMA*01:01:01:04	DMB*01:01:01:04	DMB*01:07	DOA*01:01:01	DOA*01:01:01	DOB*01:01:03:01	DOB*01:01:03:01	DPA1*01:03:01:02	DPA1*01:03:01:02	DPB1*03:01:01	DPB1*04:01:01:01	DQA1*01:02:01:03	DQA1*05:01:01:01	DQB1*02:01:01	DQB1*06:02:01	DRA*01:02:02	DRA*01:02:03	DRB1*03:01:01:02	DRB1*15:01:01:04	DRB3*01:01:02:01	DRB3*01:01:02:01	DRB4*01:01:01:01	DRB4*01:01:01:01	DRB5*01:01:01	DRB5*01:01:01	DRB8*01:01	DRB8*01:01	E*01:01:01:02	E*01:03:02:01	F*01:03:01:01	F*01:03:01:01	G*01:03:01:01	G*01:03:01:01	H*02:05	H*02:06	J*01:01:01:02	J*01:01:01:02	K*01:01:01:02	K*01:01:01:02	L*01:01:01:03	L*01:01:01:03	MICA*008:04
gm12892	A*02:01:01:03	A*11:01:18	B*15:01:01:01	B*15:01:20	C*01:02:01	C*04:01:01:01	DMA*01:01:01:04	DMA*01:01:01:04	DMB*01:01:01:04	DMB*01:01:01:04	DOA*01:01:02:03	DOA*01:01:02:03	DOB*01:01:01:04	DOB*01:01:01:04	DPA1*01:03:01:02	DPA1*02:01:01	DPB1*06:01	DPB1*14:01	DQA1*01:01:01	DQA1*01:01:01	DQB1*05:01:01:01	DQB1*05:01:01:01	DRA*01:01:01:02	DRA*01:01:01:02	DRB1*01:01:01	DRB1*01:01:01	DRB3*02:01	DRB3*02:01	DRB5*01:02	DRB5*01:02	DRB6*02:01	DRB6*02:01	DRB7*01:01:01	DRB7*01:01:01	E*01:01:01:02	E*01:01:01:02	F*01:01:02:03	F*01:01:02:03	G*01:01:07	G*01:01:07	H*02:04	H*02:05	J*01:01:01:06	J*01:01:01:06	K*01:02	K*01:02	L*01:01:01:03	L*01:02	MICA*010:01
TRUE
NA12878	A*01:01	A*11:01	B*08:01	B*56:01	C*01:02	C*07:01
NA12891	A*01:01	A*24:02	B*07:02	B*08:01	C*07:01	C*07:02
NA12892	A*02:01	A*11:01	B*15:01	B*56:01	C*01:02	C*04:01
[truncated: 11 more columns]
