# Supplementary material for: HLA Haplotyping from RNA-seq Data Using Hierarchical Read Weighting
Source: PLoS One. 2013 Jun 28;8(6):e67885. doi: 10.1371/journal.pone.0067885 (PMC3696101; doi:10.1371/journal.pone.0067885)
Supplement: Table S4 — HapMap Results. (XLS) [file pone.0067885.s005.xls]

## Sheet: true
SRA Accession	HapMap ID	# of Reads	HLA-A		HLA-B		HLA-C		HLA-DQA		HLA-DQB		HLA-DRB
ERR009096	NA11831	12630084	A*01:01	A*03:01	B*08:01	B*07:02	C*07:01	C*07:02	DQA*05:01	DQA*01:02	DQB*02:01	DQB*06:02	DRB*03:01	DRB*15:01
ERR009097	NA10847	6328679	A*25:01	A*03:01	B*08:01	B*18:01	C*07:01	C*12:03	DQA*01:01	DQA*01:01	DQB*05:01	DQB*05:01	DRB*01:01	DRB*01:01
ERR009099	NA12872	13965644	A*01:01	A*03:01	B*08:01	B*14:02	C*07:01	C*08:02	DQA*05:01	DQA*03:01	DQB*02:01	DQB*03:02	-	-
ERR009103	NA11993	11262023	A*29:02	A*26:01	B*44:03	B*44:02	C*05:01	C*16:01	DQA*01:01	DQA*01:02	DQB*05:01	DQB*06:02	DRB*01:01	DRB*15:01
ERR009104	NA12812	15299568	A*02:01	A*02:01	B*44:02	B*44:02	C*05:01	C*05:01	DQA*01:03	DQA*03:01	DQB*06:03	DQB*03:01	-	-
ERR009105	NA12891	9496695	A*01:01	A*24:02	B*08:01	B*07:02	C*07:01	C*07:02	DQA*05*01	DQA*01:02	DQB*02:01	DQB*06:02	-	-
ERR009106	NA12761	7818599	A*24:02	A*01:01	B*07:02	B*08:01	C*07:01	C*07:02	DQA*01:02	DQA*05:01	DQB*06:02	DQB*02:01	DRB*15:01	DRB*03:01
ERR009107	NA12249	13245564	A*25:01	A*02:01	B*44:02	B*40:01	C*03:04	C*05:01	DQA*03:01	DQA*01:02	DQB*03:02	DQB*06:04	DRB*04:01	DRB*13:02
ERR009108	NA11995	10610164	A*01:01	A*01:01	B*57:01	B*08:01	C*06:02	C*07:01	DQA*01:02	DQA*01:03	DQB*06:03	DQB*06:02	DRB*13:01	DRB*15:01
ERR009109	NA11832	19653923	A*32:01	A*02:01	B*40:02	B*27:05	C*02:02	C*07:04	DQA*01:03	DQA*01:02	DQB*06:03	DQB*06:02	DRB*13:01	DRB*15:01
ERR009111	NA12873	17377900	A*24:02	A*03:01	B*39:06	B*07:02	C*07:02	C*07:02	DQA*01:02	DQA*01:02	DQB*06:02	DQB*06:02	-	-
ERR009113	NA12045	16011368	A*02:01	A*11:01	B*44:02	B*35:01	C*05:01	C*04:01	DQA*01:03	DQA*01:01	DQB*06:03	DQB*05:03	DRB*13:01	DRB*14:01
ERR009114	NA12813	6711606	A*29:02	A*24:02	B*44:03	B*57:01	C*16:01	C*06:02	DQA*02:01	DQA*02:01	DQB*03:03	DQB*02:01	-	-
ERR009115	NA12155	12977980	A*01:01	A*02:01	B*08:01	B*44:02	C*07:01	C*05:01	DQA*05:01	DQA*03:01	DQB*02:01	DQB*03:01	DRB*03:01	DRB*04:01
ERR009117	NA12144	7336384	A*03:01	A*02:01	B*35:01	B*44:02	C*04:01	C*07:04	DQA*01:01	DQA*03:01	DQB*05:01	DQB*03:01	DRB*01:01	DRB*04:07
ERR009118	NA12716	11769873	A*02:01	A*02:01	B*49:01	B*44:02	C*05:01	C*07:01	DQA*01:01	DQA*05:01	DQB*05:01	DQB*03:01	DRB*01:01	DRB*04:05
ERR009119	NA11992	15178713	A*02:01	A*01:01	B*35:01	B*08:01	C*04:01	C*07:01	DQA*01:01	DQA*05:01	DQB*05:01	DQB*02:01	DRB*01:01	DRB*03:01
ERR009121	NA12003	8958408	A*02:01	A*02:01	B*08:01	B*13:02	C*07:01	C*06:02	DQA*01:02	DQA*03:01	DQB*03:02	DQB*06:02	DRB*15:01	DRB*04:01
ERR009122	NA11829	7227036	A*02:01	A*02:01	B*44:02	B*15:01	C*05:01	C*03:04	DQA*03:01	DQA*03:01	DQB*03:01	DQB*03:02	DRB*04:01	DRB*04:01
ERR009123	NA12006	15895915	A*25:01	A*11:01	B*18:01	B*15:01	C*12:03	C*03:03	DQA*01:02	DQA*03:01	DQB*03:02	DQB*06:02	DRB*15:01	DRB*04:04
ERR009124	NA10851	7699795	A*24:02	A*01:01	B*40:01	B*08:01	C*03:04	C*07:01	DQA*03:01	DQA*02:01	DQB*03:02	DQB*03:03	DRB*04:04	DRB*07:01
ERR009129	NA12154	15255698	A*01:01	A*31:01	B*08:01	B*40:01	C*07:01	C*03:04	DQA*05:01	DQA*03:01	DQB*02:01	DQB*03:02	DRB*03:01	DRB*04:04
ERR009130	NA12760	11082344	A*23:01	A*24:02	B*44:03	B*51:01	C*14:02	C*04:01	DQA*02:01	DQA*02:01	DQB*03:03	DQB*02:01	DRB*07:xx	DRB*07:xx
ERR009132	NA12751	9093692	A*01:01	A*02:01	B*08:01	B*07:02	C*07:01	C*07:02	DQA*03:01	DQA*05:01	DQB*03:01	DQB*02:01	DRB*04:01	DRB*03:01
ERR009133	NA07346	5725774	A*03:01	A*03:01	B*35:03	B*35:01	C*04:01	C*04:01	DQA*03:01	DQA*01:01	DQB*03:02	DQB*05:01	DRB*04:03	DRB*01:01
ERR009134	NA12814	14837205	A*03:01	A*02:01	B*07:02	B*07:02	C*07:02	C*07:02	DQA*01:01	DQA*01:02	DQB*05:01	DQB*06:02	-	-
ERR009135	NA11881	8069551	A*26:01	A*03:01	B*07:02	B*07:02	C*07:02	C*07:02	DQA*01:02	DQA*01:02	DQB*06:02	DQB*06:02	DRB*15:01	DRB*15:01
ERR009136	NA12156	8702481	A*01:01	A*11:01	B*51:01	B*50:01	C*15:02	C*06:06	DQA*03:01	DQA*02:01	DQB*03:01	DQB*02:01	DRB*04:07	DRB*07:01
ERR009137	NA12750	7311560	A*31:01	A*02:01	B*15:01	B*07:02	C*03:03	C*07:02	DQA*01:02	DQA*03:01	DQB*06:02	DQB*03:02	DRB*15:01	DRB*04:04
ERR009139	NA12004	13140671	A*24:02	A*02:01	B*07:02	B*07:02	C*07:02	C*07:02	DQA*01:01	DQA*01:02	DQB*05:01	DQB*06:02	DRB*01:01	DRB*15:01
ERR009140	NA11830	7644862	A*02:01	A*02:01	B*14:02	B*14:01	C*08:02	C*08:02	DQA*05:01	DQA*02:01	DQB*03:01	DQB*02:01	DRB*13:03	DRB*07:xx
ERR009141	NA11994	10727912	A*01:01	A*11:01	B*51:01	B*07:02	C*15:02	C*07:02	DQA*03:01	DQA*03:01	DQB*03:02	DQB*03:02	DRB*04:02	DRB*04:04
ERR009142	NA11840	15420748	A*02:01	A*02:01	B*27:05	B*57:01	C*02:02	C*06:02	DQA*03:01	DQA*02:01	DQB*03:02	DQB*03:03	DRB*04:04	DRB*07:01
ERR009144	NA12234	10402587	A*32:01	A*11:01	B*40:02	B*44:03	C*15:02	C*16:01	DQA*02:01	DQA*01:01	DQB*02:01	DQB*05:03	DRB*07:01	DRB*14:04
ERR009145	NA12874	13966838	A*02:01	A*24:02	B*35:01	B*51:01	C*04:01	C*14:02	-	-	-	-	-	-
ERR009146	NA07347	6799553	A*26:01	A*30:02	B*44:02	B*18:01	C*05:01	C*05:01	DQA*05:01	DQA*05:01	DQB*03:01	DQB*02:01	DRB*11:04	DRB*03:01
ERR009147	NA07051	7819297	A*68:xx	A*02:01	B*07:02	B*15:01	C*07:02	C*03:03	DQA*01:02	DQA*03:01	DQB*06:02	DQB*03:01	DRB*1501	DRB*04:01
ERR009149	NA11920	14919229	A*02:01	A*02:01	B*44:02	B*55:xx	C*03:05	C*05:01	DQA*03:01	DQA*01:01	DQB*03:01	DQB*05:03	DRB*04:01	DRB*14:01
ERR009151	NA12815	9345272	A*01:01	A*24:02	B*08:01	B*55:01	C*07:01	C*07:02	DQA*01:03	DQA*03:01	DQB*06:03	DQB*03:01	-	-
ERR009152	NA12763	7484999	A*01:01	A*03:01	B*08:01	B*07:02	C*07:01	C*07:02	DQA*05:01	DQA*01:02	DQB*03:01	DQB*06:02	DRB*15:01	-
ERR009154	NA07000	7212943	A*02:01	A*68:01	B*44:02	B*40:01	C*03:04	C*07:04	DQA*05:01	DQA*05:01	DQB*02:01	DQB*03:01	DRB*03:01	DRB*11:01
ERR009155	NA12005	12414767	A*29:02	A*02:01	B*07:02	B*27:05	C*07:02	C*01:02	DQA*01:02	DQA*01:02	DQB*06:02	DQB*06:02	DRB*15:01	DRB*15:01
ERR009156	NA12762	8322447	A*02:01	A*02:01	B*51:01	B*44:02	C*14:02	C*05:01	DQA*04:01	DQA*03:01	DQB*04:02	DQB*03:02	DRB*08:xx	DRB*04:01
ERR009157	NA12044	13956972	A*02:01	A*01:01	B*07:02	B*07:02	C*07:02	C*07:02	DQA*01:03	DQA*01:02	DQB*06:03	DQB*06:02	DRB*13:01	DRB*15:01
ERR009159	NA06985	8137062	A*03:01	A*02:01	B*07:02	B*57:01	C*07:02	C*06:02	DQA*01:02	DQA*01:02	DQB*06:02	DQB*06:02	DRB*15:01	DRB*15:01
ERR009163	NA12043	13583295	A*02:06	A*26:01	B*35:01	B*38:01	C*04:01	C*12:03	DQA*01:01	DQA*03:01	DQB*05:01	DQB*03:02	DRB*01:01	DRB*04:04
ERR009164	NA12717	13018525	A*01:01	A*02:01	B*08:01	B*07:02	C*07:01	C*07:02	DQA*01:01	-	DQB*05:01	-	DRB*01:01	-
ERR009166	NA11918	4856337	A*02:01	A*01:01	B*07:02	B*44:02	C*07:01	C*05:01	DQA*03:01	DQA*01:02	DQB*03:01	DQB*06:02	DRB*04:01	DRB*15:01
ERR009167	NA07357	7940176	A*24:02	A*01:01	B*39:06	B*08:01	C*07:02	C*07:01	DQA*03:01	DQA*05:01	DQB*03:02	DQB*02:01	DRB*04:04	DRB*03:01
ERR009168	NA06994	6625058	A*02:01	A*32:01	B*40:02	B*08:01	C*02:02	C*07:01	DQA*01:01	DQA*03:01	DQB*05:01	DQB*03:02	DRB*01:01	DRB*04:04
Number of Allele Groups Called			100		100		100		97		97		82
Number of Peptides Called			99		99		100		97		97		78
		4856337
		19653923
		1.08255e+07

## Sheet: true_sorted
SRA Accession	HapMap ID	# of Reads	HLA-A		HLA-B		HLA-C		HLA-DQA		HLA-DQB		HLA-DRB
ERR009096	NA11831	12630084	A*01:01	A*03:01	B*07:02	B*08:01	C*07:01	C*07:02	DQA*01:02	DQA*05:01	DQB*02:01	DQB*06:02	DRB*03:01	DRB*15:01
ERR009097	NA10847	6328679	A*03:01	A*25:01	B*08:01	B*18:01	C*07:01	C*12:03	DQA*01:01	DQA*01:01	DQB*05:01	DQB*05:01	DRB*01:01	DRB*01:01
ERR009099	NA12872	13965644	A*01:01	A*03:01	B*08:01	B*14:02	C*07:01	C*08:02	DQA*03:01	DQA*05:01	DQB*02:01	DQB*03:02
ERR009103	NA11993	11262023	A*26:01	A*29:02	B*44:02	B*44:03	C*05:01	C*16:01	DQA*01:01	DQA*01:02	DQB*05:01	DQB*06:02	DRB*01:01	DRB*15:01
ERR009104	NA12812	15299568	A*02:01	A*02:01	B*44:02	B*44:02	C*05:01	C*05:01	DQA*01:03	DQA*03:01	DQB*03:01	DQB*06:03
ERR009105	NA12891	9496695	A*01:01	A*24:02	B*07:02	B*08:01	C*07:01	C*07:02	DQA*01:02	DQA*05*01	DQB*02:01	DQB*06:02
ERR009106	NA12761	7818599	A*01:01	A*24:02	B*07:02	B*08:01	C*07:01	C*07:02	DQA*01:02	DQA*05:01	DQB*02:01	DQB*06:02	DRB*03:01	DRB*15:01
ERR009107	NA12249	13245564	A*02:01	A*25:01	B*40:01	B*44:02	C*03:04	C*05:01	DQA*01:02	DQA*03:01	DQB*03:02	DQB*06:04	DRB*04:01	DRB*13:02
ERR009108	NA11995	10610164	A*01:01	A*01:01	B*08:01	B*57:01	C*06:02	C*07:01	DQA*01:02	DQA*01:03	DQB*06:02	DQB*06:03	DRB*13:01	DRB*15:01
ERR009109	NA11832	19653923	A*02:01	A*32:01	B*27:05	B*40:02	C*02:02	C*07:04	DQA*01:02	DQA*01:03	DQB*06:02	DQB*06:03	DRB*13:01	DRB*15:01
ERR009111	NA12873	17377900	A*03:01	A*24:02	B*07:02	B*39:06	C*07:02	C*07:02	DQA*01:02	DQA*01:02	DQB*06:02	DQB*06:02
ERR009113	NA12045	16011368	A*02:01	A*11:01	B*35:01	B*44:02	C*04:01	C*05:01	DQA*01:01	DQA*01:03	DQB*05:03	DQB*06:03	DRB*13:01	DRB*14:01
ERR009114	NA12813	6711606	A*24:02	A*29:02	B*44:03	B*57:01	C*06:02	C*16:01	DQA*02:01	DQA*02:01	DQB*02:01	DQB*03:03
ERR009115	NA12155	12977980	A*01:01	A*02:01	B*08:01	B*44:02	C*05:01	C*07:01	DQA*03:01	DQA*05:01	DQB*02:01	DQB*03:01	DRB*03:01	DRB*04:01
ERR009117	NA12144	7336384	A*02:01	A*03:01	B*35:01	B*44:02	C*04:01	C*07:04	DQA*01:01	DQA*03:01	DQB*03:01	DQB*05:01	DRB*01:01	DRB*04:07
ERR009118	NA12716	11769873	A*02:01	A*02:01	B*44:02	B*49:01	C*05:01	C*07:01	DQA*01:01	DQA*05:01	DQB*03:01	DQB*05:01	DRB*01:01	DRB*04:05
ERR009119	NA11992	15178713	A*01:01	A*02:01	B*08:01	B*35:01	C*04:01	C*07:01	DQA*01:01	DQA*05:01	DQB*02:01	DQB*05:01	DRB*01:01	DRB*03:01
ERR009121	NA12003	8958408	A*02:01	A*02:01	B*08:01	B*13:02	C*06:02	C*07:01	DQA*01:02	DQA*03:01	DQB*03:02	DQB*06:02	DRB*04:01	DRB*15:01
ERR009122	NA11829	7227036	A*02:01	A*02:01	B*15:01	B*44:02	C*03:04	C*05:01	DQA*03:01	DQA*03:01	DQB*03:01	DQB*03:02	DRB*04:01	DRB*04:01
ERR009123	NA12006	15895915	A*11:01	A*25:01	B*15:01	B*18:01	C*03:03	C*12:03	DQA*01:02	DQA*03:01	DQB*03:02	DQB*06:02	DRB*04:04	DRB*15:01
ERR009124	NA10851	7699795	A*01:01	A*24:02	B*08:01	B*40:01	C*03:04	C*07:01	DQA*02:01	DQA*03:01	DQB*03:02	DQB*03:03	DRB*04:04	DRB*07:01
ERR009129	NA12154	15255698	A*01:01	A*31:01	B*08:01	B*40:01	C*03:04	C*07:01	DQA*03:01	DQA*05:01	DQB*02:01	DQB*03:02	DRB*03:01	DRB*04:04
ERR009130	NA12760	11082344	A*23:01	A*24:02	B*44:03	B*51:01	C*04:01	C*14:02	DQA*02:01	DQA*02:01	DQB*02:01	DQB*03:03	DRB*07:xx	DRB*07:xx
ERR009132	NA12751	9093692	A*01:01	A*02:01	B*07:02	B*08:01	C*07:01	C*07:02	DQA*03:01	DQA*05:01	DQB*02:01	DQB*03:01	DRB*03:01	DRB*04:01
ERR009133	NA07346	5725774	A*03:01	A*03:01	B*35:01	B*35:03	C*04:01	C*04:01	DQA*01:01	DQA*03:01	DQB*03:02	DQB*05:01	DRB*01:01	DRB*04:03
ERR009134	NA12814	14837205	A*02:01	A*03:01	B*07:02	B*07:02	C*07:02	C*07:02	DQA*01:01	DQA*01:02	DQB*05:01	DQB*06:02
ERR009135	NA11881	8069551	A*03:01	A*26:01	B*07:02	B*07:02	C*07:02	C*07:02	DQA*01:02	DQA*01:02	DQB*06:02	DQB*06:02	DRB*15:01	DRB*15:01
ERR009136	NA12156	8702481	A*01:01	A*11:01	B*50:01	B*51:01	C*06:06	C*15:02	DQA*02:01	DQA*03:01	DQB*02:01	DQB*03:01	DRB*04:07	DRB*07:01
ERR009137	NA12750	7311560	A*02:01	A*31:01	B*07:02	B*15:01	C*03:03	C*07:02	DQA*01:02	DQA*03:01	DQB*03:02	DQB*06:02	DRB*04:04	DRB*15:01
ERR009139	NA12004	13140671	A*02:01	A*24:02	B*07:02	B*07:02	C*07:02	C*07:02	DQA*01:01	DQA*01:02	DQB*05:01	DQB*06:02	DRB*01:01	DRB*15:01
ERR009140	NA11830	7644862	A*02:01	A*02:01	B*14:01	B*14:02	C*08:02	C*08:02	DQA*02:01	DQA*05:01	DQB*02:01	DQB*03:01	DRB*07:xx	DRB*13:03
ERR009141	NA11994	10727912	A*01:01	A*11:01	B*07:02	B*51:01	C*07:02	C*15:02	DQA*03:01	DQA*03:01	DQB*03:02	DQB*03:02	DRB*04:02	DRB*04:04
ERR009142	NA11840	15420748	A*02:01	A*02:01	B*27:05	B*57:01	C*02:02	C*06:02	DQA*02:01	DQA*03:01	DQB*03:02	DQB*03:03	DRB*04:04	DRB*07:01
ERR009144	NA12234	10402587	A*11:01	A*32:01	B*40:02	B*44:03	C*15:02	C*16:01	DQA*01:01	DQA*02:01	DQB*02:01	DQB*05:03	DRB*07:01	DRB*14:04
ERR009145	NA12874	13966838	A*02:01	A*24:02	B*35:01	B*51:01	C*04:01	C*14:02
ERR009146	NA07347	6799553	A*26:01	A*30:02	B*18:01	B*44:02	C*05:01	C*05:01	DQA*05:01	DQA*05:01	DQB*02:01	DQB*03:01	DRB*03:01	DRB*11:04
ERR009147	NA07051	7819297	A*02:01	A*68:xx	B*07:02	B*15:01	C*03:03	C*07:02	DQA*01:02	DQA*03:01	DQB*03:01	DQB*06:02	DRB*04:01	DRB*15:01
ERR009149	NA11920	14919229	A*02:01	A*02:01	B*44:02	B*55:xx	C*03:05	C*05:01	DQA*01:01	DQA*03:01	DQB*03:01	DQB*05:03	DRB*04:01	DRB*14:01
ERR009151	NA12815	9345272	A*01:01	A*24:02	B*08:01	B*55:01	C*07:01	C*07:02	DQA*01:03	DQA*03:01	DQB*03:01	DQB*06:03
ERR009152	NA12763	7484999	A*01:01	A*03:01	B*07:02	B*08:01	C*07:01	C*07:02	DQA*01:02	DQA*05:01	DQB*03:01	DQB*06:02	DRB*15:01
ERR009154	NA07000	7212943	A*02:01	A*68:01	B*40:01	B*44:02	C*03:04	C*07:04	DQA*05:01	DQA*05:01	DQB*02:01	DQB*03:01	DRB*03:01	DRB*11:01
ERR009155	NA12005	12414767	A*02:01	A*29:02	B*07:02	B*27:05	C*01:02	C*07:02	DQA*01:02	DQA*01:02	DQB*06:02	DQB*06:02	DRB*15:01	DRB*15:01
ERR009156	NA12762	8322447	A*02:01	A*02:01	B*44:02	B*51:01	C*05:01	C*14:02	DQA*03:01	DQA*04:01	DQB*03:02	DQB*04:02	DRB*04:01	DRB*08:xx
ERR009157	NA12044	13956972	A*01:01	A*02:01	B*07:02	B*07:02	C*07:02	C*07:02	DQA*01:02	DQA*01:03	DQB*06:02	DQB*06:03	DRB*13:01	DRB*15:01
ERR009159	NA06985	8137062	A*02:01	A*03:01	B*07:02	B*57:01	C*06:02	C*07:02	DQA*01:02	DQA*01:02	DQB*06:02	DQB*06:02	DRB*15:01	DRB*15:01
ERR009163	NA12043	13583295	A*02:06	A*26:01	B*35:01	B*38:01	C*04:01	C*12:03	DQA*01:01	DQA*03:01	DQB*03:02	DQB*05:01	DRB*01:01	DRB*04:04
ERR009164	NA12717	13018525	A*01:01	A*02:01	B*07:02	B*08:01	C*07:01	C*07:02	DQA*01:01		DQB*05:01		DRB*01:01
ERR009166	NA11918	4856337	A*01:01	A*02:01	B*07:02	B*44:02	C*05:01	C*07:01	DQA*01:02	DQA*03:01	DQB*03:01	DQB*06:02	DRB*04:01	DRB*15:01
ERR009167	NA07357	7940176	A*01:01	A*24:02	B*08:01	B*39:06	C*07:01	C*07:02	DQA*03:01	DQA*05:01	DQB*02:01	DQB*03:02	DRB*03:01	DRB*04:04
ERR009168	NA06994	6625058	A*02:01	A*32:01	B*08:01	B*40:02	C*02:02	C*07:01	DQA*01:01	DQA*03:01	DQB*03:02	DQB*05:01	DRB*01:01	DRB*04:04

## Sheet: Predictions with default bowtie
Total Reads in RNA-seq libraries	Number of aligned reads	Total number of alignments	SRA Accession	HLA-A		HLA-B		HLA-C		HLA-DQA		HLA-DQB		HLA-DRB									SRA Accession	HapMap ID	# of Reads	HLA-A		HLA-B		HLA-C		HLA-DQA		HLA-DQB		HLA-DRB							SRA Accession	HapMap ID	# of Reads	HLA-A		HLA-B
12630084	170812	19645234	ERR009096	A*01:01:01:01	A*03:01:01:03	B*07:02:01	B*08:01:01	C*07:02:02	C*07:02:02	DQA1*01:02:01:01	DQA1*05:01:01:01	DQB1*02:01:01	DQB1*06:02:01	DRB1*03:01:01:02	DRB1*15:01:01:01	DMA*01:01:01:04	DMA*01:01:01:04	DMB*01:01:01:04	DMB*01:01:01:04	DOA*01:01:04:01	DOA*01:01:04:01	DOB*01:01:03:01	DOB*01:01:03:01	DPA1*01:03:01:02	DPA1*01:03:01:02	DPB1*04:01:01:02	DPB1*04:01:01:02	DRA*01:02:03	DRA*01:02:03	DRB2*01:01	DRB2*01:01	DRB3*01:01:02:02	DRB3*01:01:02:02	DRB4*01:03:02	DRB4*01:03:02	DRB5*01:01:01	DRB5*01:01:01	DRB6*02:01	DRB6*02:01	DRB7*01:01:01	DRB7*01:01:01	DRB8*01:01	DRB8*01:01	E*01:03:01:01	E*01:03:01:01	F*01:03:01:01	F*01:03:01:01	G*01:01:15	G*01:01:15
6328679	63797	7915842	ERR009097	A*03:01:01:01	A*25:01:01	B*08:01:01	B*18:01:01:01	C*07:41	C*12:03:01:01	DQA1*01:01:01	DQA1*01:01:01	DQB1*05:01:01:02	DQB1*05:01:01:02	DRB1*01:01:01	DRB1*01:01:01	DMA*01:01:01:04	DMA*01:01:01:04	DMB*01:01:01:04	DMB*01:01:01:04	DOA*01:01:01	DOA*01:01:01	DOB*01:01:01:04	DOB*01:01:01:04	DPA1*01:03:01:02	DPA1*02:01:01	DPB1*09:01	DPB1*09:01	DRA*01:01:01:02	DRA*01:01:01:02	DRB2*01:01	DRB2*01:01	DRB3*02:01	DRB3*02:10	DRB4*01:03:01:01	DRB4*01:03:01:01	DRB5*02:02	DRB5*02:05	DRB6*02:01	DRB6*02:01	DRB7*01:01:01	DRB7*01:01:01	DRB8*01:01	DRB8*01:01	E*01:03:01:02	E*01:03:01:02	F*01:03:01:01	F*01:03:01:01	G*01:01:09	G*01:01:09
13965644	141931	15495516	ERR009099	A*01:01:01:01	A*03:01:01:01	B*08:01:01	B*14:02:01	C*07:02:02	C*08:01:05	DQA1*03:01:01	DQA1*05:01:01:01	DQB1*02:01:01	DQB1*03:02:01	DRB1*03:01:01:01	DRB1*04:01:01	DMA*01:01:01:04	DMA*01:01:01:04	DMB*01:03:01:04	DMB*01:03:01:04	DOA*01:01:02:03	DOA*01:01:02:03	DOB*01:02:01	DOB*01:02:01	DPA1*01:03:01:02	DPA1*01:03:01:02	DPB1*04:01:01:01	DPB1*04:01:01:01	DRA*01:01:01:02	DRA*01:01:01:02	DRB2*01:01	DRB2*01:01	DRB3*01:01:02:01	DRB3*01:01:02:01	DRB4*01:03:01:03	DRB4*01:03:01:03	DRB5*01:01:01	DRB5*01:01:01	DRB6*02:01	DRB6*02:01	DRB7*01:01:01	DRB7*01:01:01	DRB8*01:01	DRB8*01:01	E*01:03:01:01	E*01:03:01:01	F*01:03:01:01	F*01:03:01:01	G*01:01:06	G*01:01:06
11262023	104693	12491586	ERR009103	A*26:01:01	A*29:02:01:01	B*44:02:01:01	B*44:02:24	C*05:01:01:01	C*16:01:01	DQA1*01:01:01	DQA1*01:01:01	DQB1*05:01:01:02	DQB1*06:02:01	DRB1*01:01:01	DRB1*15:01:01:04	DMA*01:01:01:04	DMA*01:01:01:04	DMB*01:01:01:04	DMB*01:01:01:04	DOA*01:01:02:03	DOA*01:01:02:03	DOB*01:01:01:02	DOB*01:01:01:02	DPA1*01:03:01:02	DPA1*01:03:01:02	DPB1*02:01:02	DPB1*02:01:02	DRA*01:01:01:01	DRA*01:01:01:01	DRB2*01:01	DRB2*01:01	DRB3*02:01	DRB3*02:10	DRB4*01:03:02	DRB4*01:03:02	DRB5*01:01:01	DRB5*01:01:01	DRB6*02:01	DRB6*02:01	DRB7*01:01:01	DRB7*01:01:01	DRB8*01:01	DRB8*01:01	E*01:03:01:01	E*01:03:01:01	F*01:01:01:02	F*01:01:01:02	G*01:04:03	G*01:14
15299568	217029	27507434	ERR009104	A*02:01:01:03	A*02:01:01:03	B*44:02:01:01	B*44:02:01:03	C*05:01:01:01	C*05:03	DQA1*01:03:01:01	DQA1*03:01:01	DQB1*03:01:01:01	DQB1*06:03:01	DRB1*04:01:01	DRB1*13:01:01	DMA*01:01:01:04	DMA*01:01:01:04	DMB*01:03:01:04	DMB*01:03:01:04	DOA*01:02	DOA*01:02	DOB*01:01:01:02	DOB*01:01:01:02	DPA1*01:03:01:02	DPA1*02:02:01	DPB1*19:01	DPB1*19:01	DRA*01:01:01:01	DRA*01:01:01:01	DRB2*01:01	DRB2*01:01	DRB3*02:02:01:01	DRB3*02:02:01:01	DRB4*01:03:01:01	DRB4*01:03:01:01	DRB5*01:01:01	DRB5*01:01:01	DRB6*02:01	DRB6*02:01	DRB7*01:01:01	DRB7*01:01:01	DRB8*01:01	DRB8*01:01	DRB9*01:01	DRB9*01:01	E*01:01:01:03	E*01:01:01:03	F*01:01:01:08	F*01:01:01:08
9496695	85072	8116282	ERR009105	A*01:01:01:01	A*24:02:01:03	B*07:02:01	B*08:01:01	C*07:02:01:05	C*07:02:01:05	DQA1*01:02:01:03	DQA1*05:01:01:01	DQB1*02:01:01	DQB1*06:02:01	DRB1*03:01:01:01	DRB1*15:01:01:04	DMA*01:01:01:04	DMA*01:01:01:04	DMB*01:07	DMB*01:07	DOA*01:01:01	DOA*01:01:01	DOB*01:01:01:02	DOB*01:01:01:02	DPA1*01:03:01:02	DPA1*01:03:01:02	DPB1*04:01:01:02	DPB1*04:02:01:02	DRA*01:02:03	DRA*01:02:03	DRB2*01:01	DRB2*01:01	DRB3*01:01:02:02	DRB3*01:01:02:02	DRB4*01:03:01:01	DRB4*01:03:01:01	DRB5*01:01:01	DRB5*01:01:01	DRB6*02:01	DRB6*02:01	DRB7*01:01:01	DRB7*01:01:01	DRB8*01:01	DRB8*01:01	E*01:03:01:01	E*01:03:01:01	F*01:03:01:02	F*01:03:01:02	G*01:01:06	G*01:01:06
7818599	160132	20101868	ERR009106	A*01:01:01:01	A*24:02:10	B*07:02:01	B*08:01:01	C*07:01:01:01	C*07:01:01:01	DQA1*01:02:01:03	DQA1*05:01:01:01	DQB1*02:01:01	DQB1*06:02:01	DRB1*03:01:01:01	DRB1*15:01:01:04	DMA*01:01:01:04	DMA*01:01:01:04	DMB*01:03:01:04	DMB*01:03:01:04	DOA*01:01:02:03	DOA*01:01:02:03	DOB*01:01:01:02	DOB*01:01:01:02	DPA1*01:03:01:02	DPA1*01:03:01:02	DPB1*04:01:01:01	DPB1*04:01:01:01	DRA*01:02:03	DRA*01:02:03	DRB2*01:01	DRB2*01:01	DRB3*01:01:02:02	DRB3*01:08	DRB4*01:03:02	DRB4*01:03:02	DRB5*01:01:01	DRB5*01:01:01	DRB6*02:01	DRB6*02:01	DRB7*01:01:01	DRB7*01:01:01	DRB8*01:01	DRB8*01:01	E*01:03:01:02	E*01:03:01:02	F*01:03:01:02	F*01:03:01:02	G*01:01:09	G*01:14
13245564	153569	17047388	ERR009107	A*02:01:01:03	A*25:01:01	B*40:01:02	B*44:02:01:01	C*03:04:01:02	C*05:01:01:01	DQA1*01:02:03	DQA1*03:01:01	DQB1*03:02:01	DQB1*06:03:01	DRB1*04:01:01	DRB1*13:01:01	DMA*01:01:01:04	DMA*01:01:01:04	DMB*01:01:01:04	DMB*01:01:01:04	DOA*01:01:01	DOA*01:01:01	DOB*01:01:01:04	DOB*01:01:01:04	DPA1*01:03:01:02	DPA1*01:03:01:02	DPB1*04:01:01:02	DPB1*04:02:01:02	DRA*01:01:01:02	DRA*01:01:01:02	DRB2*01:01	DRB2*01:01	DRB3*03:01:01	DRB3*03:01:01	DRB4*01:03:01:01	DRB4*01:03:01:01	DRB5*01:01:01	DRB5*01:01:01	DRB6*02:01	DRB6*02:01	DRB7*01:01:01	DRB7*01:01:01	DRB8*01:01	DRB8*01:01	E*01:03:02:01	E*01:03:02:01	F*01:04	F*01:04	G*01:01:05	G*01:14
10610164	161445	18852410	ERR009108	A*01:01:01:01	A*01:01:01:01	B*08:01:01	B*57:03:01	C*06:02:01:01	C*07:01:01:01	DQA1*01:03:01:01	DQA1*01:03:01:01	DQB1*06:02:01	DQB1*06:02:01	DRB1*13:01:01	DRB1*15:01:01:01	DMA*01:01:01:04	DMA*01:01:01:04	DMB*01:03:01:04	DMB*01:03:01:04	DOA*01:01:02:03	DOA*01:01:02:03	DOB*01:01:01:02	DOB*01:01:01:02	DPA1*01:03:01:02	DPA1*01:03:01:02	DPB1*04:01:01:01	DPB1*04:02:01:02	DRA*01:02:03	DRA*01:02:03	DRB2*01:01	DRB2*01:01	DRB3*02:02:01:02	DRB3*03:01:01	DRB4*01:03:02	DRB4*01:03:02	DRB5*01:01:01	DRB5*01:01:01	DRB6*02:01	DRB6*02:01	DRB7*01:01:01	DRB7*01:01:01	DRB8*01:01	DRB8*01:01	E*01:01:01:03	E*01:01:01:03	F*01:01:01:08	F*01:01:01:08	G*01:01:18	G*01:01:19
19653923	182965	22054946	ERR009109	A*02:01:01:03	A*02:65	B*27:05:02	B*40:02:01	C*02:02:01	C*07:04:01	DQA1*01:03:01:01	DQA1*01:03:01:01	DQB1*06:02:01	DQB1*06:02:01	DRB1*13:01:01	DRB1*15:01:01:04	DMA*01:01:01:04	DMA*01:01:01:04	DMB*01:01:01:04	DMB*01:01:01:04	DOA*01:01:01	DOA*01:01:01	DOB*01:01:01:04	DOB*01:01:01:04	DPA1*01:03:01:02	DPA1*01:03:01:02	DPB1*04:01:01:02	DPB1*04:02:01:01	DRA*01:02:03	DRA*01:02:03	DRB2*01:01	DRB2*01:01	DRB3*02:02:01:02	DRB3*03:01:01	DRB4*01:03:02	DRB4*01:03:02	DRB5*01:01:01	DRB5*01:01:01	DRB6*02:01	DRB6*02:01	DRB7*01:01:01	DRB7*01:01:01	DRB8*01:01	DRB8*01:01	E*01:03:01:01	E*01:03:01:01	F*01:01:01:08	F*01:01:01:08	G*01:01:18	G*01:01:19
17377900	207476	25668376	ERR009111	A*03:01:01:03	A*24:02:10	B*07:02:01	B*39:01:01:03	C*07:02:02	C*07:02:02	DQA1*01:02:01:03	DQA1*01:02:01:03	DQB1*06:02:01	DQB1*06:02:01	DRB1*04:73	DRB1*15:01:01:04	DMA*01:01:01:04	DMA*01:01:01:04	DMB*01:01:01:04	DMB*01:01:01:04	DOA*01:01:02:03	DOA*01:01:02:03	DOB*01:01:01:02	DOB*01:01:01:02	DPA1*01:03:01:02	DPA1*01:03:01:02	DPB1*04:01:01:02	DPB1*04:01:01:02	DRA*01:02:03	DRA*01:02:03	DRB2*01:01	DRB2*01:01	DRB3*03:01:01	DRB3*03:01:01	DRB4*01:03:01:03	DRB4*01:03:01:03	DRB5*01:01:01	DRB5*01:01:01	DRB6*02:01	DRB6*02:01	DRB7*01:01:01	DRB7*01:01:01	DRB8*01:01	DRB8*01:01	E*01:03:01:02	E*01:03:01:02	F*01:03:01:02	F*01:03:01:02	G*01:01:06	G*01:01:06
16011368	167386	19713040	ERR009113	A*02:01:01:03	A*11:01:18	B*35:01:01:01	B*44:02:01:01	C*04:01:01:05	C*05:01:01:01	DQA1*01:03:01:01	DQA1*01:03:01:01	DQB1*05:03:01:02	DQB1*06:03:01	DRB1*14:54:01	DRB1*14:54:01	DMA*01:01:01:04	DMA*01:01:01:04	DMB*01:01:01:04	DMB*01:01:01:04	DOA*01:01:02:03	DOA*01:01:02:03	DOB*01:01:01:02	DOB*01:01:01:02	DPA1*01:03:01:02	DPA1*01:03:01:02	DPB1*03:01:01	DPB1*03:01:01	DRA*01:01:01:01	DRA*01:01:01:01	DRB2*01:01	DRB2*01:01	DRB3*01:01:02:02	DRB3*02:02:01:02	DRB4*01:03:03	DRB4*01:03:03	DRB5*01:01:01	DRB5*01:01:01	DRB6*02:01	DRB6*02:01	DRB7*01:01:01	DRB7*01:01:01	DRB8*01:01	DRB8*01:01	E*01:01:01:03	E*01:01:01:03	F*01:01:02:06	F*01:01:02:06	G*01:01:06	G*01:01:06
6711606	82034	8146180	ERR009114	A*24:02:01:03	A*29:02:01:02	B*44:03:01	B*57:01:01	C*06:02:01:01	C*16:01:01	DQA1*02:01	DQA1*02:01	DQB1*02:02	DQB1*03:03:02:01	DRB1*07:01:01:02	DRB1*07:01:01:02	DMA*01:02	DMA*01:02	DMB*01:03:01:04	DMB*01:03:01:04	DOA*01:01:05	DOA*01:01:05	DOB*01:05	DOB*01:05	DPA1*01:03:01:02	DPA1*02:01:01	DPB1*11:01:01	DPB1*11:01:01	DRA*01:01:01:02	DRA*01:01:01:02	DRB2*01:01	DRB2*01:01	DRB3*01:01:02:02	DRB3*01:01:02:02	DRB4*01:03:01:03	DRB4*01:03:01:03	DRB5*01:01:01	DRB5*01:01:01	DRB6*02:01	DRB6*02:01	DRB7*01:01:01	DRB7*01:01:01	DRB8*01:01	DRB8*01:01	E*01:03:01:01	E*01:03:01:01	F*01:01:03:03	F*01:01:03:03	G*01:01:06	G*01:01:06
12977980	149723	18042988	ERR009115	A*01:01:01:01	A*02:01:01:03	B*08:01:01	B*44:02:01:03	C*05:01:01:01	C*07:02:02	DQA1*03:03:01	DQA1*05:01:01:01	DQB1*02:01:01	DQB1*03:01:01:02	DRB1*03:01:01:01	DRB1*04:01:01	DMA*01:01:01:04	DMA*01:01:01:04	DMB*01:03:01:04	DMB*01:03:01:04	DOA*01:01:01	DOA*01:01:01	DOB*01:01:01:02	DOB*01:01:01:02	DPA1*01:03:01:02	DPA1*01:03:01:02	DPB1*04:01:01:02	DPB1*04:02:01:02	DRA*01:01:01:01	DRA*01:01:01:01	DRB2*01:01	DRB2*01:01	DRB3*01:01:02:01	DRB3*01:01:02:01	DRB4*01:03:01:03	DRB4*01:03:01:03	DRB5*01:01:01	DRB5*01:01:01	DRB6*02:01	DRB6*02:01	DRB7*01:01:01	DRB7*01:01:01	DRB8*01:01	DRB8*01:01	E*01:01:01:03	E*01:01:01:03	F*01:01:01:01	F*01:01:01:01	G*01:01:06	G*01:01:19
7336384	86605	10722716	ERR009117	A*02:01:01:03	A*03:01:01:01	B*35:01:01:01	B*44:02:01:01	C*04:01:01:05	C*07:04:02	DQA1*01:01:01	DQA1*03:03:01	DQB1*03:01:01:03	DQB1*05:01:01:01	DRB1*01:01:01	DRB1*04:05:01	DMA*01:01:01:04	DMA*01:01:01:04	DMB*01:01:01:04	DMB*01:01:01:04	DOA*01:01:01	DOA*01:01:01	DOB*01:01:01:02	DOB*01:01:01:02	DPA1*01:03:01:02	DPA1*01:03:01:02	DPB1*04:01:01:01	DPB1*04:02:01:01	DRA*01:01:01:01	DRA*01:01:01:01	DRB2*01:01	DRB2*01:01	DRB3*02:01	DRB3*02:10	DRB4*01:03:01:01	DRB4*01:03:01:01	DRB5*02:02	DRB5*02:02	DRB6*02:01	DRB6*02:01	DRB7*01:01:01	DRB7*01:01:01	DRB8*01:01	DRB8*01:01	E*01:01:01:03	E*01:01:01:03	F*01:03:01:01	F*01:03:01:01	G*01:01:09	G*01:01:09
11769873	161214	19785582	ERR009118	A*02:01:01:03	A*02:01:01:03	B*44:138Q	B*44:18	C*05:01:01:01	C*07:02:02	DQA1*01:01:01	DQA1*05:05:01:02	DQB1*03:01:01:01	DQB1*05:01:01:02	DRB1*01:01:01	DRB1*04:05:01	DMA*01:01:01:04	DMA*01:01:01:04	DMB*01:03:01:04	DMB*01:03:01:04	DOA*01:01:01	DOA*01:01:01	DOB*01:02:01	DOB*01:02:01	DPA1*01:03:01:02	DPA1*01:03:01:02	DPB1*04:01:01:02	DPB1*04:02:01:01	DRA*01:01:01:01	DRA*01:01:01:01	DRB2*01:01	DRB2*01:01	DRB3*02:01	DRB3*02:10	DRB4*01:03:01:03	DRB4*01:03:01:03	DRB5*02:02	DRB5*02:02	DRB6*02:01	DRB6*02:01	DRB7*01:01:01	DRB7*01:01:01	DRB8*01:01	DRB8*01:01	DRB9*01:01	DRB9*01:01	E*01:01:01:03	E*01:01:01:03	F*01:01:01:06	F*01:01:01:06
15178713	149397	17969424	ERR009119	A*01:01:38L	A*02:01:01:03	B*08:01:01	B*35:87	C*04:01:01:05	C*07:41	DQA1*01:01:01	DQA1*05:01:01:01	DQB1*02:01:01	DQB1*05:01:01:01	DRB1*01:01:01	DRB1*03:01:01:01	DMA*01:01:01:04	DMA*01:01:01:04	DMB*01:01:01:04	DMB*01:01:01:04	DOA*01:01:02:03	DOA*01:01:02:03	DOB*01:03	DOB*01:03	DPA1*01:03:01:02	DPA1*01:03:01:02	DPB1*18:01	DPB1*18:01	DRA*01:01:01:02	DRA*01:01:01:02	DRB2*01:01	DRB2*01:01	DRB3*02:01	DRB3*02:10	DRB4*01:03:02	DRB4*01:03:02	DRB5*01:01:01	DRB5*01:01:01	DRB6*02:01	DRB6*02:01	DRB7*01:01:01	DRB7*01:01:01	DRB8*01:01	DRB8*01:01	DRB9*01:01	DRB9*01:01	E*01:03:01:02	E*01:03:01:02	F*01:01:01:01	F*01:01:01:01
8958408	104151	12057034	ERR009121	A*02:01:01:03	A*02:01:01:03	B*08:01:01	B*13:02:09	C*06:02:01:01	C*07:01:01:02	DQA1*01:02:03	DQA1*03:01:01	DQB1*03:05:01	DQB1*06:02:01	DRB1*04:01:01	DRB1*15:01:01:01	DMA*01:01:01:04	DMA*01:01:01:04	DMB*01:01:01:04	DMB*01:01:01:04	DOA*01:01:04:01	DOA*01:01:04:01	DOB*01:05	DOB*01:05	DPA1*01:03:01:02	DPA1*01:03:01:02	DPB1*05:01:01	DPB1*05:01:01	DRA*01:01:01:01	DRA*01:01:01:01	DRB2*01:01	DRB2*01:01	DRB3*02:10	DRB3*02:10	DRB4*01:03:01:01	DRB4*01:03:01:01	DRB5*01:01:01	DRB5*01:01:01	DRB6*02:01	DRB6*02:01	DRB7*01:01:01	DRB7*01:01:01	DRB8*01:01	DRB8*01:01	E*01:03:02:01	E*01:03:02:01	F*01:01:01:02	F*01:01:01:02	G*01:01:21	G*01:01:21
7227036	160751	20760380	ERR009122	A*02:01:01:03	A*02:01:01:03	B*15:01:17	B*44:02:01:01	C*03:04:04	C*05:01:01:01	DQA1*03:01:01	DQA1*03:01:01	DQB1*03:01:01:03	DQB1*03:01:01:03	DRB1*04:01:01	DRB1*04:01:01	DMA*01:01:01:04	DMA*01:01:01:04	DMB*01:03:01:04	DMB*01:03:01:04	DOA*01:01:01	DOA*01:01:01	DOB*01:02:01	DOB*01:02:01	DPA1*01:03:01:02	DPA1*01:03:01:02	DPB1*04:01:01:01	DPB1*04:01:01:01	DRA*01:01:01:02	DRA*01:01:01:02	DRB2*01:01	DRB2*01:01	DRB3*02:01	DRB3*02:27	DRB4*01:03:01:03	DRB4*01:03:01:03	DRB5*01:01:01	DRB5*01:01:01	DRB6*02:01	DRB6*02:01	DRB7*01:01:01	DRB7*01:01:01	DRB8*01:01	DRB8*01:01	E*01:03:01:01	E*01:03:01:01	F*01:01:03:03	F*01:01:03:03	G*01:01:15	G*01:01:19
15895915	99852	9848228	ERR009123	A*11:01:18	A*24:02:40	B*15:01:01:01	B*18:01:01:02	C*03:04:02	C*07:02:02	DQA1*01:02:01:01	DQA1*03:01:01	DQB1*03:03:02:01	DQB1*06:02:01	DRB1*04:02:01	DRB1*15:01:01:01	DMA*01:02	DMA*01:02	DMB*01:01:01:04	DMB*01:01:01:04	DOA*01:01:04:01	DOA*01:01:04:01	DOB*01:03	DOB*01:03	DPA1*01:03:01:02	DPA1*01:03:01:02	DPB1*06:01	DPB1*06:01	DRA*01:01:01:02	DRA*01:01:01:02	DRB2*01:01	DRB2*01:01	DRB3*02:01	DRB3*02:10	DRB4*01:03:01:01	DRB4*01:03:01:01	DRB5*01:01:01	DRB5*01:01:01	DRB6*02:01	DRB6*02:01	DRB7*01:01:01	DRB7*01:01:01	DRB8*01:01	DRB8*01:01	E*01:01:01:01	E*01:01:01:01	F*01:03:01:01	F*01:03:01:01	G*01:01:06	G*01:02
7699795	94505	10794106	ERR009124	A*01:01:01:01	A*24:02:10	B*08:01:01	B*40:01:02	C*03:04:01:02	C*07:02:02	DQA1*02:01	DQA1*03:01:01	DQB1*03:02:01	DQB1*03:02:01	DRB1*04:04:01	DRB1*07:01:01:01	DMA*01:01:01:04	DMA*01:01:01:04	DMB*01:01:01:04	DMB*01:01:01:04	DOA*01:01:02:03	DOA*01:01:02:03	DOB*01:05	DOB*01:05	DPA1*01:03:01:02	DPA1*01:03:01:02	DPB1*04:02:01:02	DPB1*04:02:01:02	DRA*01:01:01:02	DRA*01:01:01:02	DRB2*01:01	DRB2*01:01	DRB3*02:01	DRB3*02:10	DRB4*01:03:01:01	DRB4*01:03:01:01	DRB5*02:02	DRB5*02:05	DRB6*02:01	DRB6*02:01	DRB7*01:01:01	DRB7*01:01:01	DRB8*01:01	DRB8*01:01	E*01:01:01:03	E*01:01:01:03	F*01:01:01:05	F*01:01:01:05	G*01:01:07	G*01:02
15255698	161098	16637304	ERR009129	A*01:01:01:01	A*31:01:02	B*08:01:01	B*40:01:02	C*03:04:01:02	C*07:02:02	DQA1*03:01:01	DQA1*05:01:01:01	DQB1*02:01:01	DQB1*03:02:01	DRB1*03:01:01:02	DRB1*04:04:01	DMA*01:01:01:04	DMA*01:01:01:04	DMB*01:03:01:04	DMB*01:03:01:04	DOA*01:01:02:03	DOA*01:01:02:03	DOB*01:01:03:01	DOB*01:01:03:01	DPA1*01:03:01:02	DPA1*01:03:01:02	DPB1*04:01:01:02	DPB1*04:01:01:02	DRA*01:01:01:01	DRA*01:01:01:01	DRB2*01:01	DRB2*01:01	DRB3*01:01:02:01	DRB3*03:01:01	DRB4*01:03:01:01	DRB4*01:03:01:01	DRB5*02:02	DRB5*02:02	DRB6*02:01	DRB6*02:01	DRB7*01:01:01	DRB7*01:01:01	DRB8*01:01	DRB8*01:01	E*01:03:01:02	E*01:03:01:02	F*01:01:01:08	F*01:01:01:08	G*01:01:18	G*01:01:19
11082344	160257	18671682	ERR009130	A*24:02:33	A*24:02:33	B*44:02:01:01	B*51:01:02	C*03:04:01:02	C*04:01:01:05	DQA1*02:01	DQA1*02:01	DQB1*02:02	DQB1*03:03:02:01	DRB1*07:01:01:01	DRB1*07:01:01:01	DMA*01:01:01:04	DMA*01:01:01:04	DMB*01:01:01:04	DMB*01:01:01:04	DOA*01:01:02:03	DOA*01:01:02:03	DOB*01:05	DOB*01:05	DPA1*01:03:01:02	DPA1*01:03:01:02	DPB1*04:01:01:02	DPB1*04:02:01:02	DRA*01:01:01:01	DRA*01:01:01:01	DRB2*01:01	DRB2*01:01	DRB3*01:01:02:01	DRB3*01:01:02:01	DRB4*01:03:01:01	DRB4*01:03:01:01	DRB5*01:01:01	DRB5*01:01:01	DRB6*02:01	DRB6*02:01	DRB7*01:01:01	DRB7*01:01:01	DRB8*01:01	DRB8*01:01	E*01:03:01:02	E*01:03:01:02	F*01:03:01:02	F*01:03:01:02	G*01:01:18	G*01:14
9093692	123542	13885584	ERR009132	A*01:01:01:01	A*02:01:01:03	B*07:02:01	B*08:01:01	C*07:02:02	C*07:02:02	DQA1*03:03:01	DQA1*05:01:01:01	DQB1*02:01:01	DQB1*03:01:01:03	DRB1*03:01:01:02	DRB1*04:01:01	DMA*01:01:01:04	DMA*01:01:01:04	DMB*01:03:01:04	DMB*01:03:01:04	DOA*01:01:02:03	DOA*01:01:02:03	DOB*01:01:03:01	DOB*01:01:03:01	DPA1*01:03:01:02	DPA1*01:03:01:02	DPB1*04:01:01:02	DPB1*04:01:01:02	DRA*01:01:01:01	DRA*01:01:01:01	DRB2*01:01	DRB2*01:01	DRB3*01:01:02:02	DRB3*01:01:02:02	DRB4*01:03:01:03	DRB4*01:03:01:03	DRB5*01:01:01	DRB5*01:01:01	DRB6*02:01	DRB6*02:01	DRB7*01:01:01	DRB7*01:01:01	DRB8*01:01	DRB8*01:01	E*01:01:01:03	E*01:01:01:03	F*01:01:01:08	F*01:01:01:08	G*01:01:18	G*01:14
5725774	65195	7570868	ERR009133	A*03:01:01:03	A*03:01:01:03	B*35:01:01:01	B*35:01:25	C*04:01:01:05	C*04:01:01:05	DQA1*01:01:01	DQA1*03:01:01	DQB1*03:02:01	DQB1*05:01:01:01	DRB1*01:01:01	DRB1*04:03:01	DMA*01:02	DMA*01:02	DMB*01:01:01:04	DMB*01:01:01:04	DOA*01:01:04:01	DOA*01:01:04:01	DOB*01:01:01:04	DOB*01:01:01:04	DPA1*01:03:01:02	DPA1*01:03:01:02	DPB1*04:02:01:02	DPB1*04:02:01:02	DRA*01:01:01:02	DRA*01:01:01:02			DRB2*01:01	DRB2*01:01	DRB3*02:01	DRB3*02:10		DRB4*01:03:01:03	DRB4*01:03:01:03	DRB5*02:02		DRB5*02:02	DRB6*02:01	DRB6*02:01	DRB7*01:01:01		DRB7*01:01:01	DRB8*01:01	DRB8*01:01	DRB9*01:01
14837205	179757	19823582	ERR009134	A*02:01:01:03	A*03:01:01:03	B*07:02:01	B*07:02:02	C*07:02:01:05	C*07:02:01:05	DQA1*01:01:01	DQA1*01:01:01	DQB1*05:01:01:01	DQB1*06:02:01	DRB1*01:03	DRB1*15:01:01:04	DMA*01:01:01:04	DMA*01:01:01:04	DMB*01:03:01:04	DMB*01:03:01:04	DOA*01:01:02:03	DOA*01:01:02:03	DOB*01:01:01:04	DOB*01:01:01:04	DPA1*01:03:01:02	DPA1*01:03:01:02	DPB1*04:01:01:01	DPB1*04:01:01:01	DRA*01:02:03	DRA*01:02:03	DRB2*01:01	DRB2*01:01	DRB3*02:01	DRB3*02:10	DRB4*01:03:02	DRB4*01:03:02	DRB5*01:01:01	DRB5*01:01:01	DRB6*02:01	DRB6*02:01	DRB7*01:01:01	DRB7*01:01:01	DRB8*01:01	DRB8*01:01	E*01:03:02:01	E*01:03:02:01	F*01:03:01:02	F*01:03:01:02	G*01:01:06	G*01:01:06
8069551	117116	13894918	ERR009135	A*03:01:01:03	A*26:01:01	B*07:02:01	B*07:02:02	C*07:02:02	C*07:02:02	DQA1*01:02:01:01	DQA1*01:02:01:01	DQB1*06:02:01	DQB1*06:02:01	DRB1*15:01:01:04	DRB1*15:01:01:04	DMA*01:01:01:04	DMA*01:01:01:04	DMB*01:01:01:04	DMB*01:01:01:04	DOA*01:01:02:03	DOA*01:01:02:03	DOB*01:04:01:01	DOB*01:04:01:01	DPA1*01:03:01:02	DPA1*01:03:01:02	DPB1*04:02:01:02	DPB1*04:02:01:02	DRA*01:02:03	DRA*01:02:03	DRB2*01:01	DRB2*01:01	DRB3*03:01:01	DRB3*03:01:01	DRB4*01:03:02	DRB4*01:03:02	DRB5*01:01:01	DRB5*01:01:01	DRB6*02:01	DRB6*02:01	DRB7*01:01:01	DRB7*01:01:01	DRB8*01:01	DRB8*01:01	DRB9*01:01	DRB9*01:01	E*01:03:02:02	E*01:03:02:02	F*01:03:01:01	F*01:03:01:01
8702481	110305	12977250	ERR009136	A*01:01:38L	A*11:01:18	B*44:138Q	B*51:01:01	C*07:41	C*15:05:02	DQA1*02:01	DQA1*03:01:01	DQB1*02:02	DQB1*03:01:01:03	DRB1*04:07:01	DRB1*07:01:01:01	DMA*01:01:01:04	DMA*01:01:01:04	DMB*01:03:01:04	DMB*01:03:01:04	DOA*01:01:02:03	DOA*01:01:02:03	DOB*01:01:03:01	DOB*01:01:03:01	DPA1*01:03:01:02	DPA1*01:03:01:02	DPB1*02:01:02	DPB1*02:01:02	DRA*01:01:01:02	DRA*01:01:01:02	DRB2*01:01	DRB2*01:01	DRB3*02:01	DRB3*02:10	DRB4*01:03:01:01	DRB4*01:03:01:01	DRB5*01:01:01	DRB5*01:01:01	DRB6*02:01	DRB6*02:01	DRB7*01:01:01	DRB7*01:01:01	DRB8*01:01	DRB8*01:01	E*01:01:01:03	E*01:01:01:03	F*01:01:02:06	F*01:01:02:06	G*01:01:07	G*01:01:07
7311560	84489	9504516	ERR009137	A*02:01:01:03	A*31:01:02	B*07:02:01	B*15:01:17	C*03:04:02	C*07:02:02	DQA1*01:02:03	DQA1*03:01:01	DQB1*03:03:02:02	DQB1*06:02:01	DRB1*04:04:01	DRB1*15:01:01:04	DMA*01:01:01:04	DMA*01:01:01:04	DMB*01:01:01:04	DMB*01:01:01:04	DOA*01:01:01	DOA*01:01:01	DOB*01:04:01:01	DOB*01:04:01:01	DPA1*01:03:01:02	DPA1*01:03:01:02	DPB1*06:01	DPB1*06:01	DRA*01:02:03	DRA*01:02:03	DRB2*01:01	DRB2*01:01	DRB3*02:01	DRB3*02:10	DRB4*01:03:01:03	DRB4*01:03:01:03	DRB5*01:01:01	DRB5*01:01:01	DRB6*02:01	DRB6*02:01	DRB7*01:01:01	DRB7*01:01:01	DRB8*01:01	DRB8*01:01	DRB9*01:01	DRB9*01:01	E*01:03:01:01	E*01:03:01:01	F*01:01:03:04	F*01:01:03:04
13140671	45416	5702510	ERR009139	A*03:01:01:01	A*24:02:10	B*07:02:01	B*35:31	C*07:02:02	C*07:02:02	DQA1*01:02:02	DQA1*03:01:01	DQB1*03:03:02:03	DQB1*06:02:01	DRB1*04:05:01	DRB1*15:01:01:04	DMA*01:01:01:04	DMA*01:01:01:04	DMB*01:01:01:04	DMB*01:01:01:04	DOA*01:01:02:03	DOA*01:01:02:03	DOB*01:05	DOB*01:05	DPA1*01:03:01:02	DPA1*01:03:01:02	DPB1*15:01	DPB1*15:01	DRA*01:02:03	DRA*01:02:03	DRB2*01:01	DRB2*01:01	DRB3*01:01:02:02	DRB3*03:01:01	DRB4*01:03:01:01	DRB4*01:03:01:01	DRB5*01:01:01	DRB5*01:01:01	DRB6*02:01	DRB6*02:01	DRB7*01:01:01	DRB7*01:01:01	DRB8*01:01	DRB8*01:01	E*01:01:01:03	E*01:01:01:03	F*01:01:01:02	F*01:01:01:02	G*01:01:15	G*01:01:19
7644862	142581	18755430	ERR009140	A*02:01:01:03	A*02:01:01:03	B*14:02:01	B*14:02:01	C*08:01:03	C*08:01:04	DQA1*02:01	DQA1*05:05:01:02	DQB1*02:02	DQB1*03:01:01:03	DRB1*07:01:01:01	DRB1*13:12:01	DMA*01:01:01:04	DMA*01:01:01:04	DMB*01:03:01:04	DMB*01:03:01:04	DOA*01:01:01	DOA*01:01:01	DOB*01:01:01:04	DOB*01:01:01:04	DPA1*01:03:01:02	DPA1*02:02:01	DPB1*01:01:01	DPB1*01:01:01	DRA*01:01:01:02	DRA*01:01:01:02	DRB2*01:01	DRB2*01:01	DRB3*01:01:02:02	DRB3*03:01:01	DRB4*01:03:01:03	DRB4*01:03:01:03	DRB5*01:01:01	DRB5*01:01:01	DRB6*02:01	DRB6*02:01	DRB7*01:01:01	DRB7*01:01:01	DRB8*01:01	DRB8*01:01	DRB9*01:01	DRB9*01:01	E*01:01:01:03	E*01:01:01:03	F*01:01:03:01	F*01:01:03:01
10727912	154722	14988656	ERR009141	A*01:01:01:01	A*11:01:18	B*07:02:01	B*51:01:02	C*07:02:02	C*15:13	DQA1*03:01:01	DQA1*03:01:01	DQB1*03:02:01	DQB1*03:02:01	DRB1*04:02:01	DRB1*04:02:01	DMA*01:01:01:04	DMA*01:01:01:04	DMB*01:03:01:04	DMB*01:03:01:04	DOA*01:01:02:03	DOA*01:01:02:03	DOB*01:01:01:04	DOB*01:01:01:04	DPA1*01:03:01:02	DPA1*01:03:01:02	DPB1*15:01	DPB1*15:01	DRA*01:01:01:02	DRA*01:01:01:02	DRB2*01:01	DRB2*01:01	DRB3*02:01	DRB3*02:10	DRB4*01:03:01:03	DRB4*01:03:01:03	DRB5*02:02	DRB5*02:02	DRB6*02:01	DRB6*02:01	DRB7*01:01:01	DRB7*01:01:01	DRB8*01:01	DRB8*01:01	E*01:03:01:02	E*01:03:01:02	F*01:01:02:06	F*01:01:02:06	G*01:01:07	G*01:01:07
15420748	218521	26425272	ERR009142	A*02:01:01:03	A*02:01:01:03	B*27:05:02	B*57:01:01	C*02:02:02	C*06:02:01:01	DQA1*02:01	DQA1*03:01:01	DQB1*03:02:01	DQB1*03:02:01	DRB1*04:04:01	DRB1*07:01:01:01	DMA*01:01:01:04	DMA*01:01:01:04	DMB*01:03:01:04	DMB*01:03:01:04	DOA*01:01:04:01	DOA*01:01:04:01	DOB*01:01:01:02	DOB*01:01:01:02	DPA1*01:03:01:02	DPA1*01:03:01:02	DPB1*04:01:01:02	DPB1*04:01:01:02	DRA*01:01:01:01	DRA*01:01:01:01	DRB2*01:01	DRB2*01:01	DRB3*02:01	DRB3*02:10	DRB4*01:03:01:03	DRB4*01:03:01:03	DRB5*02:02	DRB5*02:02	DRB6*02:01	DRB6*02:01	DRB7*01:01:01	DRB7*01:01:01	DRB8*01:01	DRB8*01:01	E*01:01:01:03	E*01:01:01:03	F*01:01:01:01	F*01:01:01:01	G*01:01:18	G*01:14
10402587	149544	16821748	ERR009144	A*11:01:18	A*32:01:01	B*40:02:01	B*44:02:01:03	C*15:05:02	C*16:01:01	DQA1*01:04:01:02	DQA1*02:01	DQB1*02:02	DQB1*05:03:01:01	DRB1*07:01:01:01	DRB1*14:04	DMA*01:01:01:04	DMA*01:01:01:04	DMB*01:01:01:04	DMB*01:01:01:04	DOA*01:01:02:03	DOA*01:01:02:03	DOB*01:03	DOB*01:03	DPA1*01:03:01:02	DPA1*02:02:01	DPB1*01:01:01	DPB1*01:01:01	DRA*01:01:01:02	DRA*01:01:01:02	DRB2*01:01	DRB2*01:01	DRB3*02:02:01:02	DRB3*02:02:01:02	DRB4*01:03:03	DRB4*01:03:03	DRB5*01:01:01	DRB5*01:01:01	DRB6*02:01	DRB6*02:01	DRB7*01:01:01	DRB7*01:01:01	DRB8*01:01	DRB8*01:01	E*01:01:01:01	E*01:01:01:01	F*01:01:02:02	F*01:01:02:02	G*01:01:18	G*01:01:18
13966838	92122	9187004	ERR009145	A*02:01:01:01	A*24:02:01:03	B*35:01:01:02	B*35:01:25	C*04:01:01:05	C*04:01:01:05	DQA1*01:02:02	DQA1*04:01:01	DQB1*04:02:01	DQB1*05:02:01	DRB1*08:01:03	DRB1*16:01:01	DMA*01:01:01:04	DMA*01:01:01:04	DMB*01:01:01:04	DMB*01:01:01:04	DOA*01:01:02:03	DOA*01:01:02:03	DOB*01:03	DOB*01:03	DPA1*01:03:01:02	DPA1*01:03:01:02	DPB1*02:01:02	DPB1*02:02	DRA*01:01:01:02	DRA*01:01:01:02	DRB2*01:01	DRB2*01:01	DRB3*03:01:01	DRB3*03:01:01	DRB4*01:03:02	DRB4*01:03:02	DRB5*02:02	DRB5*02:02	DRB6*02:01	DRB6*02:01	DRB7*01:01:01	DRB7*01:01:01	DRB8*01:01	DRB8*01:01	E*01:01:01:03	E*01:01:01:03	F*01:01:02:06	F*01:01:02:06	G*01:01:07	G*01:01:19
6799553	96895	12374636	ERR009146	A*26:01:01	A*30:02:01	B*18:01:01:01	B*44:02:01:03	C*05:01:01:01	C*05:03	DQA1*05:01:01:01	DQA1*05:01:01:01	DQB1*02:01:01	DQB1*03:01:01:01	DRB1*03:01:01:01	DRB1*11:01:01	DMA*01:01:01:04	DMA*01:01:01:04	DMB*01:01:01:04	DMB*01:01:01:04	DOA*01:01:02:03	DOA*01:01:02:03	DOB*01:03	DOB*01:03	DPA1*01:03:01:02	DPA1*01:03:01:02	DPB1*02:01:02	DPB1*02:02	DRA*01:01:01:01	DRA*01:01:01:01	DRB2*01:01	DRB2*01:01	DRB3*02:02:01:02	DRB3*02:02:01:02	DRB4*01:03:02	DRB4*01:03:02	DRB5*01:01:01	DRB5*01:01:01	DRB6*02:01	DRB6*02:01	DRB7*01:01:01	DRB7*01:01:01	DRB8*01:01	DRB8*01:01	E*01:03:01:02	E*01:03:01:02	F*01:01:03:01	F*01:01:03:01	G*01:01:03:02	G*01:01:03:02
7819297	111779	13853048	ERR009147	A*02:01:01:03	A*68:01:02	B*07:02:01	B*15:01:17	C*03:04:02	C*07:02:02	DQA1*01:02:01:01	DQA1*03:03:01	DQB1*03:01:01:01	DQB1*06:02:01	DRB1*04:01:01	DRB1*15:01:01:04	DMA*01:01:01:04	DMA*01:01:01:04	DMB*01:07	DMB*01:07	DOA*01:01:04:01	DOA*01:01:04:01	DOB*01:01:01:04	DOB*01:01:01:04	DPA1*01:03:01:02	DPA1*01:03:01:02	DPB1*04:02:01:01	DPB1*04:02:01:01	DRA*01:01:01:02	DRA*01:01:01:02	DRB2*01:01	DRB2*01:01	DRB3*02:01	DRB3*02:27	DRB4*01:03:01:03	DRB4*01:03:01:03	DRB5*01:01:01	DRB5*01:01:01	DRB6*02:01	DRB6*02:01	DRB7*01:01:01	DRB7*01:01:01	DRB8*01:01	DRB8*01:01	DRB9*01:01	DRB9*01:01	E*01:03:01:02	E*01:03:01:02	F*01:01:02:06	F*01:01:02:06
14919229	116467	13288800	ERR009149	A*02:01:01:03	A*02:01:01:03	B*44:02:01:03	B*55:01:01	C*03:04:02	C*05:01:01:01	DQA1*01:04:02	DQA1*03:01:01	DQB1*03:01:01:01	DQB1*05:03:01:01	DRB1*04:01:01	DRB1*14:54:01	DMA*01:01:01:04	DMA*01:01:01:04	DMB*01:03:01:04	DMB*01:03:01:04	DOA*01:01:02:03	DOA*01:01:02:03	DOB*01:03	DOB*01:03	DPA1*01:03:01:02	DPA1*02:02:02	DPB1*05:01:01	DPB1*05:01:01	DRA*01:01:01:02	DRA*01:01:01:02	DRB2*01:01	DRB2*01:01	DRB3*02:01	DRB3*02:01	DRB4*01:03:03	DRB4*01:03:03	DRB5*01:01:01	DRB5*01:01:01	DRB6*02:01	DRB6*02:01	DRB7*01:01:01	DRB7*01:01:01	DRB8*01:01	DRB8*01:01	E*01:01:01:02	E*01:01:01:02	F*01:01:01:02	F*01:01:01:02	G*01:01:09	G*01:01:19
9345272	129838	15679196	ERR009151	A*01:01:01:01	A*24:02:10	B*07:02:01	B*35:31	C*07:02:02	C*07:02:02	DQA1*01:02:01:03	DQA1*03:01:01	DQB1*03:01:01:03	DQB1*06:02:01	DRB1*04:02:01	DRB1*15:01:01:01	DMA*01:01:01:04	DMA*01:01:01:04	DMB*01:01:01:04	DMB*01:01:01:04	DOA*01:01:02:03	DOA*01:01:02:03	DOB*01:01:01:02	DOB*01:01:01:02	DPA1*01:03:01:02	DPA1*01:03:01:02	DPB1*15:01	DPB1*15:01	DRA*01:02:03	DRA*01:02:03	DRB2*01:01	DRB2*01:01	DRB3*01:01:02:02	DRB3*03:01:01	DRB4*01:03:01:01	DRB4*01:03:01:01	DRB5*01:01:01	DRB5*01:01:01	DRB6*02:01	DRB6*02:01	DRB7*01:01:01	DRB7*01:01:01	DRB8*01:01	DRB8*01:01	E*01:03:01:01	E*01:03:01:01	F*01:03:01:01	F*01:03:01:01	G*01:01:06	G*01:01:06
7484999	117026	12600208	ERR009152	A*01:01:01:01	A*03:01:01:01	B*07:02:01	B*08:01:01	C*07:02:02	C*07:02:02	DQA1*01:02:01:03	DQA1*05:05:01:02	DQB1*03:01:01:03	DQB1*06:02:01	DRB1*01:03	DRB1*15:01:01:01	DMA*01:01:01:04	DMA*01:01:01:04	DMB*01:01:01:04	DMB*01:01:01:04	DOA*01:01:02:03	DOA*01:01:02:03	DOB*01:01:03:01	DOB*01:01:03:01	DPA1*01:03:01:02	DPA1*01:03:01:02	DPB1*04:01:01:02	DPB1*04:02:01:01	DRA*01:02:03	DRA*01:02:03	DRB2*01:01	DRB2*01:01	DRB3*02:01	DRB3*02:10	DRB4*01:03:02	DRB4*01:03:02	DRB5*01:01:01	DRB5*01:01:01	DRB6*02:01	DRB6*02:01	DRB7*01:01:01	DRB7*01:01:01	DRB8*01:01	DRB8*01:01	E*01:03:01:02	E*01:03:01:02	F*01:03:01:01	F*01:03:01:01	G*01:01:18	G*01:14
7212943	124811	15526106	ERR009154	A*02:01:01:03	A*68:01:02	B*40:01:02	B*44:02:01:01	C*03:04:01:01	C*07:04:01	DQA1*05:01:01:01	DQA1*05:01:01:01	DQB1*02:01:01	DQB1*03:01:01:01	DRB1*03:01:01:01	DRB1*11:01:01	DMA*01:01:01:04	DMA*01:01:01:04	DMB*01:01:01:04	DMB*01:01:01:04	DOA*01:01:02:03	DOA*01:01:02:03	DOB*01:01:03:01	DOB*01:01:03:01	DPA1*01:03:01:02	DPA1*01:03:01:02	DPB1*04:01:01:01	DPB1*04:01:01:01	DRA*01:01:01:01	DRA*01:01:01:01	DRB2*01:01	DRB2*01:01	DRB3*02:02:01:02	DRB3*02:02:01:02	DRB4*01:03:02	DRB4*01:03:02	DRB5*01:01:01	DRB5*01:01:01	DRB6*02:01	DRB6*02:01	DRB7*01:01:01	DRB7*01:01:01	DRB8*01:01	DRB8*01:01	DRB9*01:01	DRB9*01:01	E*01:03:01:01	E*01:03:01:01	F*01:04	F*01:04
12414767	163348	17744034	ERR009155	A*02:01:01:03	A*29:02:01:01	B*07:02:01	B*27:05:02	C*01:02:01	C*07:02:02	DQA1*01:02:01:03	DQA1*01:02:01:03	DQB1*06:02:01	DQB1*06:02:01	DRB1*15:01:01:04	DRB1*15:01:01:04	DMA*01:01:01:04	DMA*01:01:01:04	DMB*01:01:01:04	DMB*01:01:01:04	DOA*01:01:02:03	DOA*01:01:02:03	DOB*01:04:01:01	DOB*01:04:01:01	DPA1*01:03:01:02	DPA1*02:02:02	DPB1*05:01:01	DPB1*05:01:01	DRA*01:02:03	DRA*01:02:03	DRB2*01:01	DRB2*01:01	DRB3*02:01	DRB3*02:10	DRB4*01:03:02	DRB4*01:03:02	DRB5*01:01:01	DRB5*01:01:01	DRB6*02:01	DRB6*02:01	DRB7*01:01:01	DRB7*01:01:01	DRB8*01:01	DRB8*01:01	E*01:03:02:02	E*01:03:02:02	F*01:01:03:01	F*01:01:03:01	G*01:01:01:01	G*01:01:01:01
8322447	84716	10619458	ERR009156	A*02:01:01:03	A*02:01:01:03	B*44:02:01:01	B*51:01:02	C*05:01:01:01	C*14:02:01	DQA1*03:01:01	DQA1*04:01:01	DQB1*03:05:01	DQB1*03:25	DRB1*04:01:01	DRB1*08:01:03	DMA*01:01:01:04	DMA*01:01:01:04	DMB*01:01:01:04	DMB*01:01:01:04	DOA*01:01:02:03	DOA*01:01:02:03	DOB*01:04:01:01	DOB*01:04:01:01	DPA1*01:03:01:02	DPA1*01:03:01:02	DPB1*10:01	DPB1*10:01	DRA*01:01:01:02	DRA*01:01:01:02	DRB2*01:01	DRB2*01:01	DRB3*02:10	DRB3*03:01:01	DRB4*01:03:01:01	DRB4*01:03:01:01	DRB5*01:01:01	DRB5*01:01:01	DRB6*02:01	DRB6*02:01	DRB7*01:01:01	DRB7*01:01:01	DRB8*01:01	DRB8*01:01	E*01:03:02:01	E*01:03:02:01	F*01:01:01:08	F*01:01:01:08	G*01:01:15	G*01:14
13956972	164688	19854768	ERR009157	A*01:01:01:01	A*02:01:01:03	B*07:02:01	B*07:02:02	C*07:02:02	C*07:02:02	DQA1*01:03:01:01	DQA1*01:03:01:01	DQB1*06:02:01	DQB1*06:02:01	DRB1*13:01:01	DRB1*15:01:01:01	DMA*01:01:01:04	DMA*01:01:01:04	DMB*01:03:01:04	DMB*01:03:01:04	DOA*01:01:01	DOA*01:01:01	DOB*01:01:01:04	DOB*01:01:01:04	DPA1*01:03:01:02	DPA1*01:03:01:02	DPB1*04:01:01:01	DPB1*04:02:01:02	DRA*01:02:03	DRA*01:02:03	DRB2*01:01	DRB2*01:01	DRB3*01:01:02:02	DRB3*03:01:01	DRB4*01:03:01:03	DRB4*01:03:01:03	DRB5*01:01:01	DRB5*01:01:01	DRB6*02:01	DRB6*02:01	DRB7*01:01:01	DRB7*01:01:01	DRB8*01:01	DRB8*01:01	E*01:01:01:01	E*01:01:01:01	F*01:01:03:04	F*01:01:03:04	G*01:01:07	G*01:01:19
8137062	96685	12160628	ERR009159	A*02:01:01:03	A*03:01:01:03	B*07:02:01	B*57:01:01	C*06:02:01:01	C*07:02:02	DQA1*01:02:01:03	DQA1*01:02:01:03	DQB1*06:02:01	DQB1*06:02:01	DRB1*15:01:01:04	DRB1*15:01:01:04	DMA*01:01:01:04	DMA*01:01:01:04	DMB*01:03:01:04	DMB*01:03:01:04	DOA*01:01:02:03	DOA*01:01:02:03	DOB*01:01:01:02	DOB*01:01:01:02	DPA1*01:03:01:02	DPA1*01:03:01:02	DPB1*04:01:01:01	DPB1*04:01:01:01	DRA*01:02:03	DRA*01:02:03	DRB2*01:01	DRB2*01:01	DRB3*03:01:01	DRB3*03:01:01	DRB4*01:03:01:01	DRB4*01:03:01:01	DRB5*01:01:01	DRB5*01:01:01	DRB6*02:01	DRB6*02:01	DRB7*01:01:01	DRB7*01:01:01	DRB8*01:01	DRB8*01:01	E*01:03:01:01	E*01:03:01:01	F*01:03:01:01	F*01:03:01:01	G*01:01:09	G*01:01:09
13583295	171575	22670700	ERR009163	A*02:135	A*02:65	B*35:01:01:02	B*35:01:25	C*04:01:01:05	C*04:01:01:05	DQA1*01:01:01	DQA1*03:01:01	DQB1*03:03:02:03	DQB1*05:01:01:01	DRB1*01:01:01	DRB1*04:04:01	DMA*01:01:01:04	DMA*01:01:01:04	DMB*01:01:01:04	DMB*01:01:01:04	DOA*01:01:02:03	DOA*01:01:02:03	DOB*01:05	DOB*01:05	DPA1*01:03:01:02	DPA1*01:03:01:02	DPB1*04:01:01:02	DPB1*04:02:01:02	DRA*01:01:01:01	DRA*01:01:01:01	DRB2*01:01	DRB2*01:01	DRB3*02:01	DRB3*02:10	DRB4*01:03:01:01	DRB4*01:03:01:01	DRB5*02:02	DRB5*02:05	DRB6*02:01	DRB6*02:01	DRB7*01:01:01	DRB7*01:01:01	DRB8*01:01	DRB8*01:01	E*01:01:01:01	E*01:01:01:01	F*01:01:03:01	F*01:01:03:01	G*01:01:07	G*01:01:07
13018525	61467	6540204	ERR009164	A*01:01:38L	A*02:01:01:03	B*07:02:01	B*08:01:01	C*07:01:01:01	C*07:01:01:01	DQA1*01:04:01:02	DQA1*01:04:01:02	DQB1*05:01:01:02	DQB1*05:01:01:02	DRB1*01:01:01	DRB1*14:54:01	DMA*01:01:01:04	DMA*01:01:01:04	DMB*01:07	DMB*01:07	DOA*01:01:02:03	DOA*01:01:02:03	DOB*01:05	DOB*01:05	DPA1*01:03:01:02	DPA1*01:03:01:02	DPB1*04:01:01:02	DPB1*04:02:01:01	DRA*01:01:01:02	DRA*01:01:01:02	DRB2*01:01	DRB2*01:01	DRB3*02:10	DRB3*03:01:01	DRB4*01:03:02	DRB4*01:03:03	DRB5*01:01:01	DRB5*01:01:01	DRB6*02:01	DRB6*02:01	DRB7*01:01:01	DRB7*01:01:01	DRB8*01:01	DRB8*01:01	DRB9*01:01	DRB9*01:01	E*01:01:01:03	E*01:01:01:03	F*01:01:02:03	F*01:01:02:03
4856337	14167	1764788	ERR009166	A*01:01:38L	A*02:01:01:03	B*07:02:01	B*44:02:01:01	C*05:01:01:01	C*07:50	DQA1*01:02:03	DQA1*03:03:01	DQB1*03:01:01:03	DQB1*06:02:01	DRB1*04:01:01	DRB1*15:01:01:04	DMA*01:01:01:04	DMA*01:01:01:04	DMB*01:03:01:04	DMB*01:03:01:04	DOA*01:01:02:03	DOA*01:01:02:03	DOB*01:01:03:01	DOB*01:01:03:01	DPA1*01:03:01:02	DPA1*01:03:01:02	DPB1*04:01:01:01	DPB1*04:01:01:01	DRA*01:02:03	DRA*01:02:03	DRB2*01:01	DRB2*01:01	DRB3*02:01	DRB3*02:01	DRB4*01:01:01:01	DRB4*01:01:01:01	DRB5*01:01:01	DRB5*01:01:01	DRB6*02:01	DRB6*02:01	DRB7*01:01:01	DRB7*01:01:01	DRB8*01:01	DRB8*01:01	E*01:01:01:02	E*01:01:01:02	F*01:01:01:02	F*01:01:01:02	G*01:01:03:03	G*01:01:03:03
7940176	100412	11494274	ERR009167	A*01:01:01:01	A*24:02:10	B*08:01:01	B*39:01:01:03	C*07:02:02	C*07:02:02	DQA1*03:01:01	DQA1*05:01:01:01	DQB1*02:01:01	DQB1*03:02:01	DRB1*03:01:01:01	DRB1*04:04:01	DMA*01:01:01:04	DMA*01:01:01:04	DMB*01:03:01:04	DMB*01:03:01:04	DOA*01:01:02:03	DOA*01:01:02:03	DOB*01:01:01:02	DOB*01:01:01:02	DPA1*01:03:01:02	DPA1*02:02:01	DPB1*01:01:01	DPB1*01:01:01	DRA*01:01:01:01	DRA*01:01:01:01	DRB2*01:01	DRB2*01:01	DRB3*01:01:02:01	DRB3*01:01:02:01	DRB4*01:03:01:01	DRB4*01:03:01:01	DRB5*02:02	DRB5*02:02	DRB6*02:01	DRB6*02:01	DRB7*01:01:01	DRB7*01:01:01	DRB8*01:01	DRB8*01:01	E*01:01:01:03	E*01:01:01:03	F*01:01:01:02	F*01:01:01:02	G*01:01:18	G*01:01:19
6625058	87906	10210674	ERR009168	A*02:01:01:03	A*32:01:01	B*08:01:01	B*40:02:01	C*02:02:01	C*07:02:02	DQA1*01:01:01	DQA1*03:01:01	DQB1*03:02:01	DQB1*05:01:01:01	DRB1*01:01:01	DRB1*04:04:01	DMA*01:01:01:04	DMA*01:01:01:04	DMB*01:01:01:04	DMB*01:01:01:04	DOA*01:01:01	DOA*01:01:01	DOB*01:01:03:01	DOB*01:01:03:01	DPA1*01:03:01:02	DPA1*01:03:01:02	DPB1*03:01:01	DPB1*03:01:01	DRA*01:01:01:02	DRA*01:01:01:02	DRB2*01:01	DRB2*01:01	DRB3*02:01	DRB3*02:10	DRB4*01:03:01:03	DRB4*01:03:01:03	DRB5*02:02	DRB5*02:05	DRB6*02:01	DRB6*02:01	DRB7*01:01:01	DRB7*01:01:01	DRB8*01:01	DRB8*01:01	E*01:01:01:02	E*01:01:01:02	F*01:01:03:03	F*01:01:03:03	G*01:01:18	G*01:14
	127020
			Number of incorrect Allele Group Calls	5		7		5		2		2		2
			Number of Incorrect Peptide Calls	1		9		27		17		17		8
				A	B	C	DQA	DQB	DRB
			Number of incorrect Allele Group Calls	5	7	5	2	2	2
			Number of Incorrect Peptide Calls	1	9	27	17	17	8
			Total Incorrect Peptide	6	16	32	19	19	10
			Number of Allele Groups Called	100	100	100	97	97	82
			Number of Peptides Called	99	99	100	97	97	78
			Total Correct Allele Group	95	93	95	95	95	80
			Total Correct Peptide	93	83	68	78	78	68
			Allele Group Accuracy	0.95	0.93	0.95	0.979381	0.979381	0.97561
			Peptide Accuracy	0.939394	0.838384	0.68	0.804124	0.804124	0.871795
				Total	Class I	Class II
			Total Allele Group Accuracy	0.960069	0.943333	0.978261
			Total Peptide Accuracy	0.821053	0.818792	0.823529
[truncated: 20 more columns]

## Sheet: Predictions with 0 mismatches a
Total Reads in RNA-seq libraries	Filtered reads	Total number of alignments	SRA Accession	HLA-A		HLA-B		HLA-C		HLA-DQA		HLA-DQB		HLA-DRB									SRA Accession	HapMap ID	# of Reads	HLA-A		HLA-B		HLA-C		HLA-DQA		HLA-DQB		HLA-DRB							SRA Accession	HapMap ID	# of Reads	HLA-A		HLA-B
12630084	24001	2354730	ERR009096	A*01:01:38L	A*03:01:01:01	B*07:02:01	B*08:01:01	C*07:01:01:01	C*07:01:01:01	DQA1*01:02:01:01	DQA1*05:01:01:01	DQB1*02:01:01	DQB1*06:02:01	DRB1*03:01:01:02	DRB1*15:01:01:01	DMA*01:01:01:04	DMA*01:01:01:04	DMB*01:03:01:04	DMB*01:07	DOA*01:01:04:01	DOA*01:01:04:01	DOB*01:01:03:01	DOB*01:01:03:01	DPA1*01:03:01:02	DPA1*01:03:01:02	DPB1*04:01:01:01	DPB1*04:01:01:01	DQA1*01:02:01:01	DQA1*05:01:01:01	DQB1*02:01:01	DQB1*06:02:01	DRA*01:02:03	DRA*01:02:03	DRB1*03:01:01:02	DRB1*15:01:01:01	DRB2*01:01	DRB2*01:01	DRB3*01:01:02:01	DRB3*01:01:02:01	DRB4*01:01:01:01	DRB4*01:01:01:01	DRB5*01:01:01	DRB5*01:01:01	DRB6*02:01	DRB6*02:01	DRB7*01:01:01	DRB7*01:01:01	DRB8*01:01	DRB8*01:01
6328679	16393	1185870	ERR009097	A*03:01:01:03	A*25:01:01	B*08:01:01	B*18:01:01:02	C*07:02:02	C*12:03:01:01	DQA1*01:01:01	DQA1*01:01:01	DQB1*05:01:01:01	DQB1*05:01:01:01	DRB1*01:01:01	DRB1*04:05:01	DMA*01:01:01:04	DMA*01:01:01:04	DMB*01:01:01:04	DMB*01:01:01:04	DOA*01:01:01	DOA*01:01:01	DOB*01:01:01:04	DOB*01:01:01:04	DPA1*01:03:01:02	DPA1*02:01:01	DPB1*09:01	DPB1*09:01	DQA1*01:01:01	DQA1*01:01:01	DQB1*05:01:01:01	DQB1*05:01:01:01	DRA*01:01:01:02	DRA*01:01:01:02	DRB1*01:01:01	DRB1*04:05:01	DRB2*01:01	DRB2*01:01	DRB3*02:01	DRB3*02:10	DRB4*01:03:03	DRB4*01:03:03	DRB5*01:01:01	DRB5*02:02	DRB6*02:01	DRB6*02:01	DRB7*01:01:01	DRB7*01:01:01	DRB8*01:01	DRB8*01:01
13965644	27650	1674032	ERR009099	A*01:01:01:01	A*03:01:01:01	B*08:01:01	B*14:02:01	C*07:02:02	C*08:01:01	DQA1*03:01:01	DQA1*05:01:01:01	DQB1*02:01:01	DQB1*03:02:01	DRB1*03:01:01:01	DRB1*04:01:01	DMA*01:01:01:04	DMA*01:01:01:04	DMB*01:01:01:04	DMB*01:01:01:04	DOA*01:01:02:03	DOA*01:01:02:03	DOB*01:02:01	DOB*01:02:01	DPA1*01:03:01:02	DPA1*01:03:01:02	DPB1*04:01:01:01	DPB1*04:01:01:01	DQA1*03:01:01	DQA1*05:01:01:01	DQB1*02:01:01	DQB1*03:02:01	DRA*01:01:01:02	DRA*01:02:02	DRB1*03:01:01:01	DRB1*04:01:01	DRB2*01:01	DRB2*01:01	DRB3*01:01:02:01	DRB3*03:01:01	DRB4*01:03:01:03	DRB4*01:03:01:03	DRB5*01:01:01	DRB5*02:02	DRB6*02:01	DRB6*02:01	DRB7*01:01:01	DRB7*01:01:01	DRB8*01:01	DRB8*01:01
11262023	9376	2062152	ERR009103	A*02:135	A*29:02:01:02	B*40:01:18	B*44:02:01:01	C*05:01:01:01	C*16:01:01	DQA1*01:01:01	DQA1*01:01:01	DQB1*05:01:01:01	DQB1*06:02:01	DRB1*01:01:01	DRB1*15:01:01:01	DMA*01:01:01:04	DMA*01:01:01:04	DMB*01:01:01:04	DMB*01:01:01:04	DOA*01:01:02:03	DOA*01:01:02:03	DOB*01:03	DOB*01:03	DPA1*01:03:01:02	DPA1*01:03:01:02	DPB1*02:01:02	DPB1*02:01:02	DQA1*01:01:01	DQA1*01:01:01	DQB1*05:01:01:01	DQB1*06:02:01	DRA*01:01:01:02	DRA*01:02:03	DRB1*01:01:01	DRB1*15:01:01:01	DRB2*01:01	DRB2*01:01	DRB3*02:01	DRB3*02:02:01:02	DRB4*01:03:01:03	DRB4*01:03:01:03	DRB5*01:01:01	DRB5*01:01:01	DRB6*02:01	DRB6*02:01	DRB7*01:01:01	DRB7*01:01:01	DRB8*01:01	DRB8*01:01
15299568	12702	4066716	ERR009104	A*02:01:01:03	A*02:01:01:03	B*44:02:01:01	B*44:02:01:03	C*05:01:01:01	C*05:01:04	DQA1*01:03:01:01	DQA1*03:03:01	DQB1*03:01:01:01	DQB1*06:03:01	DRB1*04:01:01	DRB1*13:01:01	DMA*01:01:01:04	DMA*01:01:01:04	DMB*01:01:01:04	DMB*01:01:01:04	DOA*01:01:04:02	DOA*01:02	DOB*01:01:01:02	DOB*01:01:01:02	DPA1*01:03:01:02	DPA1*02:02:02	DPB1*19:01	DPB1*19:01	DQA1*01:03:01:01	DQA1*03:03:01	DQB1*03:01:01:01	DQB1*06:03:01	DRA*01:01:01:01	DRA*01:01:01:01	DRB1*04:01:01	DRB1*13:01:01	DRB2*01:01	DRB2*01:01	DRB3*02:02:01:01	DRB3*03:01:01	DRB4*01:03:01:03	DRB4*01:03:01:03	DRB5*01:01:01	DRB5*02:02	DRB6*02:01	DRB6*02:01	DRB7*01:01:01	DRB7*01:01:01	DRB8*01:01	DRB8*01:01
9496695	9989	1197532	ERR009105	A*01:01:01:01	A*24:02:33	B*07:02:01	B*08:01:01	C*07:02:02	C*07:02:02	DQA1*01:02:01:01	DQA1*05:01:01:01	DQB1*02:01:01	DQB1*06:02:01	DRB1*03:01:01:02	DRB1*15:01:01:04	DMA*01:01:01:04	DMA*01:01:01:04	DMB*01:07	DMB*01:07	DOA*01:01:01	DOA*01:01:01	DOB*01:01:03:01	DOB*01:01:03:01	DPA1*01:03:01:02	DPA1*01:03:01:02	DPB1*03:01:01	DPB1*04:01:01:01	DQA1*01:02:01:01	DQA1*05:01:01:01	DQB1*02:01:01	DQB1*06:02:01	DRA*01:02:03	DRA*01:02:03	DRB1*03:01:01:02	DRB1*15:01:01:04	DRB2*01:01	DRB2*01:01	DRB3*01:01:02:01	DRB3*01:01:02:01	DRB4*01:01:01:01	DRB4*01:03:03	DRB5*01:01:01	DRB5*01:01:01	DRB6*02:01	DRB6*02:01	DRB7*01:01:01	DRB7*01:01:01	DRB8*01:01	DRB8*01:01
7818599	23327	3240908	ERR009106	A*01:01:01:01	A*24:02:32	B*07:02:01	B*08:01:01	C*07:01:01:01	C*07:01:01:01	DQA1*01:02:01:01	DQA1*05:01:01:01	DQB1*02:01:01	DQB1*06:02:01	DRB1*03:01:01:01	DRB1*15:01:01:02	DMA*01:01:01:04	DMA*01:01:01:04	DMB*01:01:01:04	DMB*01:01:01:04	DOA*01:01:02:03	DOA*01:01:02:03	DOB*01:03	DOB*01:03	DPA1*01:03:01:02	DPA1*01:03:01:02	DPB1*04:01:01:01	DPB1*04:01:01:01	DQA1*01:02:01:01	DQA1*05:01:01:01	DQB1*02:01:01	DQB1*06:02:01	DRA*01:02:03	DRA*01:02:03	DRB1*03:01:01:01	DRB1*15:01:01:02	DRB2*01:01	DRB2*01:01	DRB3*01:01:02:01	DRB3*01:01:02:01	DRB4*01:01:01:01	DRB4*01:01:01:01	DRB5*01:01:01	DRB5*01:01:01	DRB6*02:01	DRB6*02:01	DRB7*01:01:01	DRB7*01:01:01	DRB8*01:01	DRB8*01:01
13245564	19627	2234154	ERR009107	A*02:01:01:03	A*25:01:01	B*40:01:02	B*44:02:01:01	C*03:04:04	C*05:01:01:01	DQA1*01:02:01:01	DQA1*03:01:01	DQB1*03:02:01	DQB1*06:09	DRB1*04:01:01	DRB1*13:01:01	DMA*01:01:01:04	DMA*01:01:01:04	DMB*01:01:01:04	DMB*01:01:01:04	DOA*01:01:01	DOA*01:01:01	DOB*01:03	DOB*01:03	DPA1*01:03:01:02	DPA1*01:03:01:02	DPB1*04:01:01:01	DPB1*04:02:01:01	DQA1*01:02:01:01	DQA1*03:01:01	DQB1*03:02:01	DQB1*06:09	DRA*01:01:01:02	DRA*01:02:02	DRB1*04:01:01	DRB1*13:01:01	DRB2*01:01	DRB2*01:01	DRB3*03:01:01	DRB3*03:01:01	DRB4*01:03:01:03	DRB4*01:03:01:03	DRB5*01:01:01	DRB5*02:02	DRB6*02:01	DRB6*02:01	DRB7*01:01:01	DRB7*01:01:01	DRB8*01:01	DRB8*01:01
10610164	19392	2763844	ERR009108	A*01:01:38L	A*01:01:51	B*08:01:01	B*57:03:01	C*06:02:01:01	C*07:02:02	DQA1*01:02:01:03	DQA1*01:03:01:01	DQB1*06:02:01	DQB1*06:02:01	DRB1*13:01:01	DRB1*15:01:01:01	DMA*01:01:01:04	DMA*01:01:01:04	DMB*01:01:01:04	DMB*01:01:01:04	DOA*01:01:02:03	DOA*01:01:02:03	DOB*01:03	DOB*01:03	DPA1*01:03:01:02	DPA1*01:03:01:02	DPB1*04:01:01:01	DPB1*04:02:01:01	DQA1*01:02:01:03	DQA1*01:03:01:01	DQB1*06:02:01	DQB1*06:02:01	DRA*01:01:01:01	DRA*01:02:03	DRB1*13:01:01	DRB1*15:01:01:01	DRB2*01:01	DRB2*01:01	DRB3*02:02:01:01	DRB3*03:01:01	DRB4*01:03:01:01	DRB4*01:03:04	DRB5*01:01:01	DRB5*01:01:01	DRB6*02:01	DRB6*02:01	DRB7*01:01:01	DRB7*01:01:01	DRB8*01:01	DRB8*01:01
19653923	12033	2246994	ERR009109	A*02:01:01:03	A*32:01:01	B*27:05:02	B*40:02:01	C*02:02:01	C*07:04:01	DQA1*01:02:01:01	DQA1*01:03:01:01	DQB1*06:02:01	DQB1*06:02:01	DRB1*13:01:01	DRB1*15:01:01:04	DMA*01:01:01:04	DMA*01:01:01:04	DMB*01:01:01:04	DMB*01:01:01:04	DOA*01:01:01	DOA*01:01:01	DOB*01:03	DOB*01:03	DPA1*01:03:01:02	DPA1*01:03:01:02	DPB1*04:01:01:01	DPB1*04:02:01:01	DQA1*01:02:01:01	DQA1*01:03:01:01	DQB1*06:02:01	DQB1*06:02:01	DRA*01:02:01	DRA*01:02:03	DRB1*13:01:01	DRB1*15:01:01:04	DRB3*02:02:01:02	DRB3*03:01:01	DRB4*01:01:01:01	DRB4*01:01:01:01	DRB5*01:01:01	DRB5*01:01:01	DRB6*02:01	DRB6*02:01	DRB7*01:01:01	DRB7*01:01:01	DRB8*01:01	DRB8*01:01	E*01:03:01:01	E*01:03:01:01
17377900	41187	3567282	ERR009111	A*03:01:01:01	A*24:02:03Q	B*07:02:01	B*39:01:01:01	C*07:02:02	C*07:02:02	DQA1*01:02:01:01	DQA1*01:02:01:01	DQB1*06:02:01	DQB1*06:02:01	DRB1*04:05:01	DRB1*15:01:01:03	DMA*01:01:01:04	DMA*01:01:01:04	DMB*01:03:01:04	DMB*01:03:01:04	DOA*01:01:02:03	DOA*01:01:02:03	DOB*01:01:01:04	DOB*01:01:01:04	DPA1*01:03:01:02	DPA1*01:03:01:02	DPB1*04:01:01:01	DPB1*04:01:01:01	DQA1*01:02:01:01	DQA1*01:02:01:01	DQB1*06:02:01	DQB1*06:02:01	DRA*01:02:03	DRA*01:02:03	DRB1*04:05:01	DRB1*15:01:01:03	DRB2*01:01	DRB2*01:01	DRB3*01:01:02:01	DRB3*01:01:02:01	DRB4*01:01:01:01	DRB4*01:01:01:01	DRB5*01:01:01	DRB5*01:01:01	DRB6*02:01	DRB6*02:01	DRB7*01:01:01	DRB7*01:01:01	DRB8*01:01	DRB8*01:01
16011368	7482.5	2742568	ERR009113	A*02:01:01:03	A*11:01:18	B*35:01:01:02	B*44:02:01:01	C*04:01:01:05	C*05:01:01:01	DQA1*01:03:01:01	DQA1*01:04:01:02	DQB1*05:03:01:01	DQB1*06:03:01	DRB1*14:21	DRB1*14:54:01	DMA*01:01:01:04	DMA*01:01:01:04	DMB*01:01:01:04	DMB*01:01:01:04	DOA*01:01:02:03	DOA*01:01:02:03	DOB*01:01:01:02	DOB*01:01:01:02	DPA1*01:03:01:02	DPA1*01:03:01:02	DPB1*04:01:01:01	DPB1*04:02:01:01	DQA1*01:03:01:01	DQA1*01:04:01:02	DQB1*05:03:01:01	DQB1*06:03:01	DRA*01:01:01:01	DRA*01:02:02	DRB1*14:21	DRB1*14:54:01	DRB2*01:01	DRB2*01:01	DRB3*01:01:02:01	DRB3*02:02:01:01	DRB4*01:03:02	DRB4*01:03:02	DRB5*01:01:01	DRB5*01:01:01	DRB6*02:01	DRB6*02:01	DRB7*01:01:01	DRB7*01:01:01	DRB8*01:01	DRB8*01:01
6711606	10777	718064	ERR009114	A*24:02:01:03	A*29:02:01:01	B*44:03:01	B*57:03:01	C*06:02:01:02	C*16:01:01	DQA1*02:01	DQA1*02:01	DQB1*02:02	DQB1*03:03:02:01	DRB1*07:01:01:01	DRB1*07:01:01:01	DMA*01:01:01:04	DMA*01:01:01:04	DMB*01:03:01:04	DMB*01:03:01:04	DOA*01:01:02:03	DOA*01:01:02:03	DOB*01:01:02	DOB*01:01:02	DPA1*01:03:01:02	DPA1*02:01:01	DPB1*11:01:01	DPB1*11:01:01	DQA1*02:01	DQA1*02:01	DQB1*02:02	DQB1*03:03:02:01	DRA*01:01:01:02	DRA*01:01:02	DRB1*07:01:01:01	DRB1*07:01:01:01	DRB2*01:01	DRB2*01:01	DRB3*01:01:02:01	DRB3*01:01:02:01	DRB4*01:03:01:03	DRB4*01:03:01:03	DRB5*01:02	DRB5*01:02	DRB6*02:01	DRB6*02:01	DRB7*01:01:01	DRB7*01:01:01	DRB8*01:01	DRB8*01:01
12977980	10268	2024046	ERR009115	A*01:01:01:01	A*02:01:01:03	B*08:01:01	B*44:02:01:03	C*05:01:04	C*07:01:01:01	DQA1*03:03:01	DQA1*05:01:01:01	DQB1*02:01:01	DQB1*03:01:01:01	DRB1*03:01:01:02	DRB1*04:01:01	DMA*01:01:01:04	DMA*01:01:01:04	DMB*01:01:01:04	DMB*01:01:01:04	DOA*01:01:01	DOA*01:01:04:01	DOB*01:01:03:01	DOB*01:01:03:01	DPA1*01:03:01:02	DPA1*01:03:01:02	DPB1*04:01:01:01	DPB1*04:02:01:01	DQA1*03:03:01	DQA1*05:01:01:01	DQB1*02:01:01	DQB1*03:01:01:01	DRA*01:01:01:01	DRA*01:01:01:01	DRB1*03:01:01:02	DRB1*04:01:01	DRB2*01:01	DRB2*01:01	DRB3*01:01:02:01	DRB3*03:01:01	DRB4*01:03:01:01	DRB4*01:03:01:01	DRB5*01:01:01	DRB5*01:01:01	DRB6*02:01	DRB6*02:01	DRB7*01:01:01	DRB7*01:01:01	DRB8*01:01	DRB8*01:01
7336384	86605	1609322	ERR009117	A*02:01:15	A*03:01:01:03	B*35:01:01:02	B*44:02:01:01	C*04:01:01:05	C*07:04:02	DQA1*01:01:01	DQA1*03:03:01	DQB1*03:01:01:02	DQB1*05:01:01:01	DRB1*01:01:01	DRB1*04:05:01	DMA*01:01:01:04	DMA*01:01:01:04	DMB*01:01:01:04	DMB*01:01:01:04	DOA*01:01:02:03	DOA*01:01:02:03	DOB*01:03	DOB*01:03	DPA1*01:03:01:02	DPA1*01:03:01:02	DPB1*04:01:01:02	DPB1*04:02:01:01	DQA1*01:01:01	DQA1*03:03:01	DQB1*03:01:01:02	DQB1*05:01:01:01	DRA*01:01:01:02	DRA*01:01:01:02	DRB1*01:01:01	DRB1*04:05:01	DRB2*01:01	DRB2*01:01	DRB3*02:01	DRB3*02:10	DRB4*01:03:01:03	DRB4*01:03:01:03	DRB5*01:01:01	DRB5*01:14	DRB6*02:01	DRB6*02:01	DRB7*01:01:01	DRB7*01:01:01	DRB8*01:01	DRB8*01:01
11769873	161214	3187122	ERR009118	A*02:01:01:03	A*02:01:01:03	B*15:01:01:01	B*44:02:01:03	C*05:01:01:01	C*07:02:02	DQA1*01:01:01	DQA1*05:05:01:02	DQB1*03:01:01:02	DQB1*05:01:01:01	DRB1*01:01:01	DRB1*04:05:01	DMA*01:01:01:04	DMA*01:01:01:04	DMB*01:03:01:04	DMB*01:03:01:04	DOA*01:01:04:01	DOA*01:01:04:01	DOB*01:02:01	DOB*01:02:01	DPA1*01:03:01:02	DPA1*01:03:01:02	DPB1*04:01:01:01	DPB1*04:02:01:01	DQA1*01:01:01	DQA1*05:05:01:02	DQB1*03:01:01:02	DQB1*05:01:01:01	DRA*01:01:01:02	DRA*01:01:01:02	DRB1*01:01:01	DRB1*04:05:01	DRB2*01:01	DRB2*01:01	DRB3*02:01	DRB3*02:10	DRB4*01:03:01:03	DRB4*01:03:01:03	DRB5*01:01:01	DRB5*01:01:01	DRB6*02:01	DRB6*02:01	DRB7*01:01:01	DRB7*01:01:01	DRB8*01:01	DRB8*01:01
15178713	149397	2606462	ERR009119	A*01:01:38L	A*02:01:15	B*08:01:01	B*35:87	C*04:01:01:01	C*07:140	DQA1*01:01:01	DQA1*05:01:01:01	DQB1*02:01:01	DQB1*05:01:01:01	DRB1*01:01:01	DRB1*03:01:01:01	DMA*01:01:01:04	DMA*01:01:01:04	DMB*01:01:01:04	DMB*01:01:01:04	DOA*01:01:02:03	DOA*01:01:02:03	DOB*01:03	DOB*01:03	DPA1*01:03:01:02	DPA1*01:03:01:02	DPB1*04:01:01:01	DPB1*04:02:01:01	DQA1*01:01:01	DQA1*05:01:01:01	DQB1*02:01:01	DQB1*05:01:01:01	DRA*01:01:01:02	DRA*01:01:01:02	DRB1*01:01:01	DRB1*03:01:01:01	DRB2*01:01	DRB2*01:01	DRB3*02:01	DRB3*02:10	DRB4*01:03:03	DRB4*01:03:03	DRB5*01:01:01	DRB5*02:02	DRB6*02:01	DRB6*02:01	DRB7*01:01:01	DRB7*01:01:01	DRB8*01:01	DRB8*01:01
8958408	104151	1836518	ERR009121	A*02:01:01:03	A*02:01:01:03	B*08:01:01	B*13:02:03	C*06:02:01:02	C*07:01:01:02	DQA1*01:02:03	DQA1*03:01:01	DQB1*03:02:01	DQB1*06:02:01	DRB1*04:01:01	DRB1*15:01:01:03	DMA*01:01:01:04	DMA*01:01:01:04	DMB*01:01:01:04	DMB*01:07	DOA*01:01:04:01	DOA*01:01:04:01	DOB*01:03	DOB*01:03	DPA1*01:03:01:02	DPA1*02:02:02	DPB1*04:01:01:01	DPB1*05:01:01	DQA1*01:02:03	DQA1*03:01:01	DQB1*03:02:01	DQB1*06:02:01	DRA*01:01:01:01	DRA*01:02:03	DRB1*04:01:01	DRB1*15:01:01:03	DRB2*01:01	DRB2*01:01	DRB3*02:10	DRB3*02:10	DRB4*01:01:01:01	DRB4*01:01:01:01	DRB5*01:01:01	DRB5*01:01:01	DRB6*02:01	DRB6*02:01	DRB7*01:01:01	DRB7*01:01:01	DRB8*01:01	DRB8*01:01
7227036	160751	3461326	ERR009122	A*02:01:01:03	A*02:01:01:03	B*15:01:17	B*44:02:01:03	C*03:04:04	C*05:01:01:01	DQA1*03:01:01	DQA1*03:01:01	DQB1*03:01:01:02	DQB1*03:02:01	DRB1*04:01:01	DRB1*04:01:01	DMA*01:01:01:04	DMA*01:01:01:04	DMB*01:03:01:04	DMB*01:03:01:04	DOA*01:01:01	DOA*01:01:01	DOB*01:02:01	DOB*01:02:01	DPA1*01:03:01:02	DPA1*01:03:01:02	DPB1*04:01:01:02	DPB1*04:01:01:02	DQA1*03:01:01	DQA1*03:01:01	DQB1*03:01:01:02	DQB1*03:02:01	DRA*01:01:01:02	DRA*01:01:01:02	DRB1*04:01:01	DRB1*04:01:01	DRB2*01:01	DRB2*01:01	DRB3*02:01	DRB3*02:27	DRB4*01:03:01:01	DRB4*01:03:01:01	DRB5*01:01:01	DRB5*01:14	DRB6*02:01	DRB6*02:01	DRB7*01:01:01	DRB7*01:01:01	DRB8*01:01	DRB8*01:01
15895915	99852	1331860	ERR009123	A*11:01:18	A*24:02:40	B*15:01:01:01	B*18:01:01:01	C*03:03:01	C*07:02:03	DQA1*01:02:01:01	DQA1*03:01:01	DQB1*03:02:01	DQB1*06:02:01	DRB1*04:02:01	DRB1*15:01:01:04	DMA*01:01:01:04	DMA*01:01:01:04	DMB*01:07	DMB*01:07	DOA*01:01:04:02	DOA*01:01:04:02	DOB*01:03	DOB*01:03	DPA1*01:03:01:02	DPA1*01:03:01:02	DPB1*01:01:01	DPB1*06:01	DQA1*01:02:01:01	DQA1*03:01:01	DQB1*03:02:01	DQB1*06:02:01	DRA*01:01:01:02	DRA*01:02:03	DRB1*04:02:01	DRB1*15:01:01:04	DRB2*01:01	DRB2*01:01	DRB3*02:02:01:02	DRB3*02:02:01:02	DRB4*01:01:01:01	DRB4*01:01:01:01	DRB5*01:01:01	DRB5*01:01:01	DRB6*02:01	DRB6*02:01	DRB7*01:01:01	DRB7*01:01:01	DRB8*01:01	DRB8*01:01
7699795	94505	1697920	ERR009124	A*01:01:38L	A*24:02:32	B*08:01:01	B*40:01:02	C*03:04:01:01	C*07:02:02	DQA1*02:01	DQA1*03:01:01	DQB1*03:02:01	DQB1*03:02:01	DRB1*04:04:01	DRB1*07:01:01:01	DMA*01:01:01:04	DMA*01:01:01:04	DMB*01:01:01:04	DMB*01:01:01:04	DOA*01:01:02:03	DOA*01:01:02:03	DOB*01:03	DOB*01:03	DPA1*01:03:01:02	DPA1*01:03:01:02	DPB1*04:01:01:01	DPB1*04:02:01:02	DQA1*02:01	DQA1*03:01:01	DQB1*03:02:01	DQB1*03:02:01	DRA*01:01:01:02	DRA*01:01:02	DRB1*04:04:01	DRB1*07:01:01:01	DRB2*01:01	DRB2*01:01	DRB3*02:01	DRB3*03:01:01	DRB4*01:03:01:03	DRB4*01:03:01:03	DRB5*01:01:01	DRB5*01:01:01	DRB6*02:01	DRB6*02:01	DRB7*01:01:01	DRB7*01:01:01	DRB8*01:01	DRB8*01:01
15255698	161098	2187216	ERR009129	A*01:01:01:01	A*31:01:02	B*08:01:01	B*40:01:02	C*03:04:01:02	C*07:01:01:02	DQA1*03:01:01	DQA1*05:01:01:01	DQB1*02:01:01	DQB1*03:02:01	DRB1*03:01:01:01	DRB1*04:04:01	DMA*01:01:01:04	DMA*01:01:01:04	DMB*01:03:01:04	DMB*01:03:01:04	DOA*01:01:04:01	DOA*01:01:04:01	DOB*01:01:03:01	DOB*01:01:03:01	DPA1*01:03:01:02	DPA1*01:03:01:02	DPB1*04:01:01:02	DPB1*04:01:01:02	DQA1*03:01:01	DQA1*05:01:01:01	DQB1*02:01:01	DQB1*03:02:01	DRA*01:01:01:02	DRA*01:02:02	DRB1*03:01:01:01	DRB1*04:04:01	DRB2*01:01	DRB2*01:01	DRB3*01:01:02:01	DRB3*03:01:01	DRB4*01:03:01:03	DRB4*01:03:01:03	DRB5*02:02	DRB5*02:02	DRB6*02:01	DRB6*02:01	DRB7*01:01:01	DRB7*01:01:01	DRB8*01:01	DRB8*01:01
11082344	160257	2292130	ERR009130	A*23:01:01	A*24:02:03Q	B*44:02:01:01	B*51:01:02	C*04:01:01:05	C*14:02:01	DQA1*02:01	DQA1*02:01	DQB1*02:02	DQB1*03:03:02:01	DRB1*07:01:01:01	DRB1*07:01:01:01	DMA*01:01:01:04	DMA*01:01:01:04	DMB*01:01:01:04	DMB*01:01:01:04	DOA*01:01:02:03	DOA*01:01:02:03	DOB*01:01:01:02	DOB*01:01:01:02	DPA1*01:03:01:02	DPA1*01:03:01:02	DPB1*04:01:01:01	DPB1*04:02:01:01	DQA1*02:01	DQA1*02:01	DQB1*02:02	DQB1*03:03:02:01	DRA*01:01:01:01	DRA*01:01:02	DRB1*07:01:01:01	DRB1*07:01:01:01	DRB2*01:01	DRB2*01:01	DRB3*01:01:02:01	DRB3*01:01:02:01	DRB4*01:03:01:01	DRB4*01:03:01:01	DRB5*01:02	DRB5*01:02	DRB6*02:01	DRB6*02:01	DRB7*01:01:01	DRB7*01:01:01	DRB8*01:01	DRB8*01:01
9093692	123542	1559222	ERR009132	A*01:01:01:01	A*02:01:01:03	B*07:02:01	B*08:01:01	C*07:02:02	C*07:02:02	DQA1*03:03:01	DQA1*05:01:01:01	DQB1*02:01:01	DQB1*03:01:01:02	DRB1*03:01:01:02	DRB1*04:01:01	DMA*01:01:01:04	DMA*01:01:01:04	DMB*01:03:01:04	DMB*01:07	DOA*01:01:02:03	DOA*01:01:02:03	DOB*01:01:03:01	DOB*01:05	DPA1*01:03:01:02	DPA1*01:03:01:02	DPB1*04:01:01:01	DPB1*04:01:01:01	DQA1*03:03:01	DQA1*05:01:01:01	DQB1*02:01:01	DQB1*03:01:01:02	DRA*01:01:01:02	DRA*01:01:01:02	DRB1*03:01:01:02	DRB1*04:01:01	DRB3*01:01:02:01	DRB3*03:01:01	DRB4*01:03:01:03	DRB4*01:03:01:03	DRB5*01:01:01	DRB5*01:01:01	DRB6*02:01	DRB6*02:01	DRB7*01:01:01	DRB7*01:01:01	DRB8*01:01	DRB8*01:01	E*01:01:01:02	E*01:01:01:02
5725774	65195	1103314	ERR009133	A*03:01:01:01	A*11:01:18	B*35:01:01:02	B*35:01:10	C*04:01:01:05	C*04:01:01:05	DQA1*01:01:01	DQA1*03:01:01	DQB1*03:03:02:01	DQB1*05:01:01:01	DRB1*01:01:01	DRB1*04:03:01	DMA*01:02	DMA*01:02	DMB*01:01:01:04	DMB*01:01:01:04	DOA*01:01:04:01	DOA*01:01:04:01	DOB*01:02:01	DOB*01:02:01	DPA1*01:03:01:02	DPA1*01:03:01:02	DPB1*04:02:01:01	DPB1*04:02:01:01	DQA1*01:01:01	DQA1*03:01:01	DQB1*03:03:02:01	DQB1*05:01:01:01	DRA*01:01:01:02	DRA*01:01:01:02	DRB1*01:01:01	DRB1*04:03:01	DRB2*01:01	DRB2*01:01	DRB3*02:01	DRB3*02:10	DRB4*01:03:01:01	DRB4*01:03:01:01	DRB5*01:01:01	DRB5*02:02	DRB6*02:01	DRB6*02:01	DRB7*01:01:01	DRB7*01:01:01	DRB8*01:01	DRB8*01:01
14837205	179757	2737034	ERR009134	A*02:01:01:03	A*03:01:01:01	B*07:02:01	B*07:02:02	C*07:02:01:05	C*07:02:01:05	DQA1*01:01:01	DQA1*01:01:01	DQB1*05:01:01:01	DQB1*06:02:01	DRB1*01:03	DRB1*15:02:01	DMA*01:01:01:04	DMA*01:01:01:04	DMB*01:03:01:04	DMB*01:07	DOA*01:01:02:03	DOA*01:01:02:03	DOB*01:01:01:04	DOB*01:01:01:04	DPA1*01:03:01:02	DPA1*01:03:01:02	DPB1*04:01:01:01	DPB1*04:01:01:01	DQA1*01:01:01	DQA1*01:01:01	DQB1*05:01:01:01	DQB1*06:02:01	DRA*01:01:01:02	DRA*01:02:03	DRB1*01:03	DRB1*15:02:01	DRB2*01:01	DRB2*01:01	DRB3*02:01	DRB3*02:10	DRB4*01:01:01:01	DRB4*01:03:03	DRB5*01:01:01	DRB5*01:01:01	DRB6*02:01	DRB6*02:01	DRB7*01:01:01	DRB7*01:01:01	DRB8*01:01	DRB8*01:01
8069551	117116	2138174	ERR009135	A*03:01:01:03	A*26:01:01	B*07:02:01	B*07:02:02	C*07:02:02	C*07:02:02	DQA1*01:02:01:01	DQA1*01:02:01:01	DQB1*06:02:01	DQB1*06:02:01	DRB1*15:01:01:01	DRB1*15:01:01:01	DMA*01:01:01:04	DMA*01:01:01:04	DMB*01:01:01:04	DMB*01:01:01:04	DOA*01:01:02:03	DOA*01:01:02:03	DOB*01:02:02	DOB*01:02:02	DPA1*01:03:01:02	DPA1*01:03:01:02	DPB1*04:01:01:01	DPB1*04:02:01:01	DQA1*01:02:01:01	DQA1*01:02:01:01	DQB1*06:02:01	DQB1*06:02:01	DRA*01:02:03	DRA*01:02:03	DRB1*15:01:01:01	DRB1*15:01:01:01	DRB2*01:01	DRB2*01:01	DRB3*03:01:01	DRB3*03:01:01	DRB4*01:01:01:01	DRB4*01:01:01:01	DRB5*01:01:01	DRB5*01:01:01	DRB6*02:01	DRB6*02:01	DRB7*01:01:01	DRB7*01:01:01	DRB8*01:01	DRB8*01:01
8702481	110305	1675192	ERR009136	A*01:01:38L	A*11:01:18	B*15:01:01:01	B*51:01:01	C*06:02:01:02	C*15:02:01	DQA1*02:01	DQA1*03:03:01	DQB1*02:02	DQB1*03:01:01:02	DRB1*04:07:01	DRB1*07:01:01:01	DMA*01:01:01:04	DMA*01:01:01:04	DMB*01:03:01:04	DMB*01:03:01:04	DOA*01:01:04:01	DOA*01:01:04:01	DOB*01:05	DOB*01:05	DPA1*01:03:01:02	DPA1*01:03:01:02	DPB1*02:01:02	DPB1*02:01:02	DQA1*02:01	DQA1*03:03:01	DQB1*02:02	DQB1*03:01:01:02	DRA*01:01:01:02	DRA*01:01:01:02	DRB1*04:07:01	DRB1*07:01:01:01	DRB2*01:01	DRB2*01:01	DRB3*01:01:02:01	DRB3*02:01	DRB4*01:03:01:03	DRB4*01:03:01:03	DRB5*01:01:01	DRB5*01:01:01	DRB6*02:01	DRB6*02:01	DRB7*01:01:01	DRB7*01:01:01	DRB8*01:01	DRB8*01:01
7311560	84489	1003770	ERR009137	A*02:01:01:03	A*31:01:02	B*07:02:01	B*15:01:17	C*03:04:14	C*07:02:02	DQA1*01:02:01:01	DQA1*03:01:01	DQB1*03:02:01	DQB1*06:02:01	DRB1*04:04:01	DRB1*15:01:01:04	DMA*01:01:01:04	DMA*01:01:01:04	DMB*01:01:01:04	DMB*01:01:01:04	DOA*01:01:04:01	DOA*01:01:04:01	DOB*01:03	DOB*01:03	DPA1*01:03:01:02	DPA1*01:03:01:02	DPB1*06:01	DPB1*06:01	DQA1*01:02:01:01	DQA1*03:01:01	DQB1*03:02:01	DQB1*06:02:01	DRA*01:02:01	DRA*01:02:03	DRB1*04:04:01	DRB1*15:01:01:04	DRB2*01:01	DRB2*01:01	DRB3*01:01:02:01	DRB3*02:01	DRB4*01:03:01:03	DRB4*01:03:01:03	DRB5*01:01:01	DRB5*01:01:01	DRB6*02:01	DRB6*02:01	DRB7*01:01:01	DRB7*01:01:01	DRB8*01:01	DRB8*01:01
13140671	45416	879258	ERR009139	A*03:01:01:03	A*24:02:10	B*07:02:01	B*15:42	C*07:02:02	C*07:02:02	DQA1*01:02:02	DQA1*01:02:02	DQB1*03:03:04	DQB1*06:02:01	DRB1*04:05:01	DRB1*15:01:01:04	DMA*01:01:01:04	DMA*01:01:01:04	DMB*01:06	DMB*01:07	DOA*01:01:02:03	DOA*01:01:02:03			DPA1*01:03:01:02	DPA1*02:01:01	DPB1*02:01:02	DPB1*15:01	DQA1*01:02:02	DQA1*01:02:02	DQB1*03:03:04	DQB1*06:02:01	DRA*01:01:01:02	DRA*01:02:02	DRB1*04:05:01	DRB1*15:01:01:04	DRB2*01:01	DRB2*01:01	DRB3*01:01:02:01	DRB3*02:01	DRB4*01:03:02	DRB4*01:03:02	DRB5*01:01:01	DRB5*01:01:01	DRB6*02:01	DRB6*02:01	DRB7*01:01:01	DRB7*01:01:01	DRB8*01:01	DRB8*01:01
7644862	142581	2910340	ERR009140	A*02:01:01:03	A*02:01:01:03	B*14:02:01	B*15:01:01:01	C*03:04:01:02	C*05:01:01:02	DQA1*02:01	DQA1*05:05:01:02	DQB1*02:02	DQB1*03:01:01:01	DRB1*07:01:01:01	DRB1*13:12:01	DMA*01:01:01:04	DMA*01:01:01:04	DMB*01:03:01:04	DMB*01:03:01:04	DOA*01:01:01	DOA*01:01:04:01	DOB*01:01:01:02	DOB*01:01:01:02	DPA1*01:03:01:02	DPA1*02:02:01	DPB1*01:01:01	DPB1*01:01:01	DQA1*02:01	DQA1*05:05:01:02	DQB1*02:02	DQB1*03:01:01:01	DRA*01:01:01:01	DRA*01:01:01:01	DRB1*07:01:01:01	DRB1*13:12:01	DRB2*01:01	DRB2*01:01	DRB3*01:01:02:01	DRB3*03:01:01	DRB4*01:03:01:01	DRB4*01:03:01:01	DRB5*01:01:01	DRB5*01:01:01	DRB6*02:01	DRB6*02:01	DRB7*01:01:01	DRB7*01:01:01	DRB8*01:01	DRB8*01:01
10727912	154722	2034764	ERR009141	A*01:01:01:01	A*11:01:18	B*07:02:01	B*51:01:02	C*07:02:02	C*15:13	DQA1*03:01:01	DQA1*03:01:01	DQB1*03:02:01	DQB1*03:02:01	DRB1*04:02:01	DRB1*04:02:01	DMA*01:01:01:04	DMA*01:01:01:04	DMB*01:03:01:04	DMB*01:03:01:04	DOA*01:01:02:03	DOA*01:01:02:03	DOB*01:04:01:01	DOB*01:04:01:01	DPA1*01:03:01:02	DPA1*01:03:01:02	DPB1*04:01:01:01	DPB1*15:01	DQA1*03:01:01	DQA1*03:01:01	DQB1*03:02:01	DQB1*03:02:01	DRA*01:01:01:02	DRA*01:01:01:02	DRB1*04:02:01	DRB1*04:02:01	DRB2*01:01	DRB2*01:01	DRB3*02:01	DRB3*02:10	DRB4*01:03:01:01	DRB4*01:03:01:01	DRB5*01:01:01	DRB5*02:02	DRB6*02:01	DRB6*02:01	DRB7*01:01:01	DRB7*01:01:01	DRB8*01:01	DRB8*01:01
15420748	218521	3536316	ERR009142	A*02:01:01:03	A*02:01:01:03	B*27:05:02	B*57:01:01	C*02:02:02	C*06:02:01:01	DQA1*02:01	DQA1*03:01:01	DQB1*03:02:01	DQB1*03:02:01	DRB1*04:04:01	DRB1*07:01:01:01	DMA*01:01:01:04	DMA*01:01:01:04	DMB*01:03:01:04	DMB*01:03:01:04	DOA*01:01:04:01	DOA*01:01:04:01	DOB*01:01:02	DOB*01:01:02	DPA1*01:03:01:02	DPA1*01:03:01:02	DPB1*04:01:01:01	DPB1*04:01:01:01	DQA1*02:01	DQA1*03:01:01	DQB1*03:02:01	DQB1*03:02:01	DRA*01:01:01:01	DRA*01:01:02	DRB1*04:04:01	DRB1*07:01:01:01	DRB2*01:01	DRB2*01:01	DRB3*02:01	DRB3*02:10	DRB4*01:03:01:01	DRB4*01:03:01:01	DRB5*02:02	DRB5*02:05	DRB6*02:01	DRB6*02:01	DRB7*01:01:01	DRB7*01:01:01	DRB8*01:01	DRB8*01:01
10402587	149544	2346836	ERR009144	A*11:01:18	A*32:01:01	B*40:02:01	B*44:02:01:03	C*15:05:02	C*16:01:01	DQA1*01:04:01:02	DQA1*02:01	DQB1*02:02	DQB1*05:03:01:01	DRB1*07:01:01:01	DRB1*14:04	DMA*01:01:01:04	DMA*01:01:01:04	DMB*01:01:01:04	DMB*01:01:01:04	DOA*01:01:02:03	DOA*01:01:02:03	DOB*01:03	DOB*01:03	DPA1*01:03:01:02	DPA1*02:02:02	DPB1*01:01:01	DPB1*01:01:01	DQA1*01:04:01:02	DQA1*02:01	DQB1*02:02	DQB1*05:03:01:01	DRA*01:01:01:02	DRA*01:01:01:02	DRB1*07:01:01:01	DRB1*14:04	DRB2*01:01	DRB2*01:01	DRB3*02:02:01:01	DRB3*02:02:01:01	DRB4*01:01:01:01	DRB4*01:03:03	DRB5*01:02	DRB5*01:02	DRB6*02:01	DRB6*02:01	DRB7*01:01:01	DRB7*01:01:01	DRB8*01:01	DRB8*01:01
13966838	92122	887266	ERR009145	A*02:01:01:03	A*24:02:01:03	B*35:01:01:02	B*51:01:01	C*03:02:02:02	C*04:01:01:05	DQA1*01:02:02	DQA1*04:01:01	DQB1*04:02:01	DQB1*05:02:01	DRB1*08:01:03	DRB1*16:01:01	DMA*01:01:01:04	DMA*01:01:01:04	DMB*01:01:01:04	DMB*01:01:01:04	DOA*01:01:06	DOA*01:01:06	DOB*01:03	DOB*01:03	DPA1*01:03:01:02	DPA1*01:03:01:02	DPB1*02:02	DPB1*02:02	DQA1*01:02:02	DQA1*04:01:01	DQB1*04:02:01	DQB1*05:02:01	DRA*01:01:01:02	DRA*01:01:02	DRB1*08:01:03	DRB1*16:01:01	DRB2*01:01	DRB2*01:01	DRB3*03:01:01	DRB3*03:01:01	DRB4*01:02	DRB4*01:03:03	DRB5*02:02	DRB5*02:02	DRB6*02:01	DRB6*02:01	DRB7*01:01:01	DRB7*01:01:01	DRB8*01:01	DRB8*01:01
6799553	96895	1889494	ERR009146	A*26:01:01	A*30:02:01	B*18:01:01:01	B*44:02:01:01	C*05:01:01:02	C*05:01:05	DQA1*05:01:01:01	DQA1*05:05:01:02	DQB1*02:01:01	DQB1*03:01:01:01	DRB1*03:01:01:02	DRB1*11:04:01	DMA*01:01:01:04	DMA*01:01:01:04	DMB*01:01:01:04	DMB*01:01:01:04	DOA*01:01:02:03	DOA*01:01:02:03	DOB*01:01:03:01	DOB*01:03	DPA1*01:03:01:02	DPA1*01:03:01:02	DPB1*02:01:02	DPB1*02:02	DQA1*05:01:01:01	DQA1*05:05:01:02	DQB1*02:01:01	DQB1*03:01:01:01	DRA*01:01:01:01	DRA*01:01:01:01	DRB1*03:01:01:02	DRB1*11:04:01	DRB3*02:02:01:01	DRB3*02:02:01:01	DRB4*01:03:01:01	DRB4*01:03:01:01	DRB5*01:01:01	DRB5*01:01:01	DRB6*02:01	DRB6*02:01	DRB7*01:01:01	DRB7*01:01:01	DRB8*01:01	DRB8*01:01	E*01:03:01:02	E*01:03:01:02
7819297	111779	2088694	ERR009147	A*02:01:01:03	A*68:01:02	B*07:02:01	B*15:01:17	C*03:04:01:02	C*07:02:02	DQA1*01:02:01:03	DQA1*03:03:01	DQB1*03:01:01:01	DQB1*06:02:01	DRB1*04:01:01	DRB1*15:01:01:01	DMA*01:01:01:04	DMA*01:01:01:04	DMB*01:01:01:04	DMB*01:07	DOA*01:01:04:01	DOA*01:01:04:01	DOB*01:03	DOB*01:03	DPA1*01:03:01:02	DPA1*01:03:01:02	DPB1*04:02:01:02	DPB1*04:02:01:02	DQA1*01:02:01:03	DQA1*03:03:01	DQB1*03:01:01:01	DQB1*06:02:01	DRA*01:01:01:01	DRA*01:01:01:01	DRB1*04:01:01	DRB1*15:01:01:01	DRB2*01:01	DRB2*01:01	DRB3*02:01	DRB3*02:27	DRB4*01:01:01:01	DRB4*01:03:01:01	DRB5*01:01:01	DRB5*01:01:01	DRB6*02:01	DRB6*02:01	DRB7*01:01:01	DRB7*01:01:01	DRB8*01:01	DRB8*01:01
14919229	116467	1935944	ERR009149	A*02:01:01:03	A*02:01:01:03	B*44:02:01:01	B*55:01:01	C*03:04:04	C*05:01:01:01	DQA1*01:04:01:02	DQA1*03:03:01	DQB1*03:01:01:02	DQB1*05:03:01:01	DRB1*04:01:01	DRB1*14:54:01	DMA*01:01:01:04	DMA*01:01:01:04	DMB*01:03:01:04	DMB*01:06	DOA*01:01:02:03	DOA*01:01:02:03	DOB*01:03	DOB*01:03	DPA1*01:03:01:02	DPA1*02:02:02	DPB1*02:01:02	DPB1*02:02	DQA1*01:04:01:02	DQA1*03:03:01	DQB1*03:01:01:02	DQB1*05:03:01:01	DRA*01:01:01:02	DRA*01:01:01:02	DRB1*04:01:01	DRB1*14:54:01	DRB2*01:01	DRB2*01:01	DRB3*02:01	DRB3*02:02:01:02	DRB4*01:03:01:03	DRB4*01:03:01:03	DRB5*01:01:01	DRB5*01:14	DRB6*02:01	DRB6*02:01	DRB7*01:01:01	DRB7*01:01:01	DRB8*01:01	DRB8*01:01
9345272	129838	2028284	ERR009151	A*03:01:01:01	A*24:02:10	B*07:02:01	B*08:01:01	C*07:02:02	C*07:02:02	DQA1*01:02:01:01	DQA1*03:01:01	DQB1*03:01:01:02	DQB1*06:02:01	DRB1*04:01:01	DRB1*15:01:01:04	DMA*01:01:01:04	DMA*01:01:01:04	DMB*01:01:01:04	DMB*01:01:01:04	DOA*01:01:02:03	DOA*01:01:02:03	DOB*01:03	DOB*01:03	DPA1*01:03:01:02	DPA1*02:01:01	DPB1*15:01	DPB1*15:01	DQA1*01:02:01:01	DQA1*03:01:01	DQB1*03:01:01:02	DQB1*06:02:01	DRA*01:01:01:02	DRA*01:02:03	DRB1*04:01:01	DRB1*15:01:01:04	DRB2*01:01	DRB2*01:01	DRB3*01:01:02:01	DRB3*03:01:01	DRB4*01:03:01:03	DRB4*01:03:01:03	DRB5*01:01:01	DRB5*01:01:01	DRB6*02:01	DRB6*02:01	DRB7*01:01:01	DRB7*01:01:01	DRB8*01:01	DRB8*01:01
7484999	117026	1812324	ERR009152	A*01:01:01:01	A*03:01:01:03	B*07:02:01	B*08:01:01	C*07:02:02	C*07:02:02	DQA1*01:02:01:01	DQA1*05:05:01:02	DQB1*03:01:01:02	DQB1*06:02:01	DRB1*01:03	DRB1*15:01:01:04	DMA*01:01:01:04	DMA*01:01:01:04	DMB*01:01:01:04	DMB*01:01:01:04	DOA*01:01:02:03	DOA*01:01:02:03	DOB*01:01:03:01	DOB*01:01:03:01	DPA1*01:03:01:02	DPA1*01:03:01:02	DPB1*04:01:01:01	DPB1*04:02:01:01	DQA1*01:02:01:01	DQA1*05:05:01:02	DQB1*03:01:01:02	DQB1*06:02:01	DRA*01:01:01:02	DRA*01:02:03	DRB1*01:03	DRB1*15:01:01:04	DRB2*01:01	DRB2*01:01	DRB3*02:01	DRB3*02:10	DRB4*01:01:01:01	DRB4*01:03:02	DRB5*01:01:01	DRB5*01:01:01	DRB6*02:01	DRB6*02:01	DRB7*01:01:01	DRB7*01:01:01	DRB8*01:01	DRB8*01:01
7212943	124811	2263016	ERR009154	A*02:01:01:03	A*68:01:02	B*40:01:02	B*44:02:01:01	C*03:04:04	C*07:04:01	DQA1*05:01:01:01	DQA1*05:05:01:02	DQB1*02:01:01	DQB1*03:01:01:02	DRB1*03:01:01:02	DRB1*11:01:01	DMA*01:01:01:04	DMA*01:01:01:04	DMB*01:01:01:04	DMB*01:01:01:04	DOA*01:01:05	DOA*01:01:05	DOB*01:01:03:01	DOB*01:01:03:01	DPA1*01:03:01:02	DPA1*01:03:01:02	DPB1*04:01:01:01	DPB1*04:01:01:01	DQA1*05:01:01:01	DQA1*05:05:01:02	DQB1*02:01:01	DQB1*03:01:01:02	DRA*01:01:01:02	DRA*01:01:02	DRB1*03:01:01:02	DRB1*11:01:01	DRB3*01:01:02:01	DRB3*02:02:01:02	DRB4*01:03:02	DRB4*01:03:02	DRB5*01:01:01	DRB5*01:13	DRB6*02:01	DRB6*02:01	DRB7*01:01:01	DRB7*01:01:01	DRB8*01:01	DRB8*01:01	E*01:03:01:01	E*01:03:01:01
12414767	163348	2581208	ERR009155	A*02:01:01:03	A*29:02:01:02	B*07:02:01	B*27:05:02	C*01:02:01	C*07:02:02	DQA1*01:02:01:01	DQA1*01:02:01:01	DQB1*06:02:01	DQB1*06:02:01	DRB1*15:01:01:01	DRB1*15:01:01:01	DMA*01:01:01:04	DMA*01:01:01:04	DMB*01:03:01:04	DMB*01:03:01:04	DOA*01:01:02:03	DOA*01:01:02:03	DOB*01:05	DOB*01:05	DPA1*01:03:01:02	DPA1*02:02:02	DPB1*04:01:01:01	DPB1*05:01:01	DQA1*01:02:01:01	DQA1*01:02:01:01	DQB1*06:02:01	DQB1*06:02:01	DRA*01:02:03	DRA*01:02:03	DRB1*15:01:01:01	DRB1*15:01:01:01	DRB2*01:01	DRB2*01:01	DRB3*01:01:02:01	DRB3*01:01:02:01	DRB4*01:01:01:01	DRB4*01:01:01:01	DRB5*01:01:01	DRB5*01:01:01	DRB6*02:01	DRB6*02:01	DRB7*01:01:01	DRB7*01:01:01	DRB8*01:01	DRB8*01:01
8322447	84716	1664940	ERR009156	A*02:01:01:03	A*02:01:01:03	B*44:02:01:01	B*51:01:02	C*05:01:01:02	C*14:02:01	DQA1*03:01:01	DQA1*04:01:01	DQB1*03:05:01	DQB1*04:02:01	DRB1*04:01:01	DRB1*08:01:03	DMA*01:01:01:04	DMA*01:01:01:04	DMB*01:01:01:04	DMB*01:01:01:04	DOA*01:02	DOA*01:02	DOB*01:04:01:01	DOB*01:04:01:01	DPA1*01:03:01:02	DPA1*02:01:01	DPB1*10:01	DPB1*10:01	DQA1*03:01:01	DQA1*04:01:01	DQB1*03:05:01	DQB1*04:02:01	DRA*01:01:01:02	DRA*01:02:02	DRB1*04:01:01	DRB1*08:01:03	DRB2*01:01	DRB2*01:01	DRB3*02:10	DRB3*03:01:01	DRB4*01:03:01:03	DRB4*01:03:01:03	DRB5*01:01:01	DRB5*02:02	DRB6*02:01	DRB6*02:01	DRB7*01:01:01	DRB7*01:01:01	DRB8*01:01	DRB8*01:01
13956972	164688	3237478	ERR009157	A*01:01:38L	A*02:01:15	B*07:02:01	B*07:02:02	C*07:02:02	C*07:02:02	DQA1*01:02:01:01	DQA1*01:03:01:01	DQB1*06:02:01	DQB1*06:02:01	DRB1*13:01:01	DRB1*15:01:01:01	DMA*01:01:01:04	DMA*01:01:01:04	DMB*01:03:01:04	DMB*01:03:01:04	DOA*01:01:01	DOA*01:01:01	DOB*01:02:01	DOB*01:02:01	DPA1*01:03:01:02	DPA1*01:03:01:02	DPB1*04:01:01:02	DPB1*04:02:01:01	DQA1*01:02:01:01	DQA1*01:03:01:01	DQB1*06:02:01	DQB1*06:02:01	DRA*01:02:03	DRA*01:02:03	DRB1*13:01:01	DRB1*15:01:01:01	DRB2*01:01	DRB2*01:01	DRB3*01:01:02:01	DRB3*03:01:01	DRB4*01:03:03	DRB4*01:03:03	DRB5*01:01:01	DRB5*01:01:01	DRB6*02:01	DRB6*02:01	DRB7*01:01:01	DRB7*01:01:01	DRB8*01:01	DRB8*01:01
8137062	96685	1906292	ERR009159	A*02:01:15	A*03:01:01:01	B*07:02:01	B*57:01:01	C*06:02:01:02	C*07:02:02	DQA1*01:02:01:01	DQA1*01:02:01:01	DQB1*06:02:01	DQB1*06:02:01	DRB1*15:01:01:04	DRB1*15:01:01:04	DMA*01:01:01:04	DMA*01:01:01:04	DMB*01:03:01:04	DMB*01:03:01:04	DOA*01:01:02:03	DOA*01:01:02:03	DOB*01:03	DOB*01:03	DPA1*01:03:01:02	DPA1*01:03:01:02	DPB1*04:01:01:01	DPB1*04:01:01:01	DQA1*01:02:01:01	DQA1*01:02:01:01	DQB1*06:02:01	DQB1*06:02:01	DRA*01:02:03	DRA*01:02:03	DRB1*15:01:01:04	DRB1*15:01:01:04	DRB3*03:01:01	DRB3*03:01:01	DRB4*01:01:01:01	DRB4*01:01:01:01	DRB5*01:01:01	DRB5*01:01:01	DRB6*02:01	DRB6*02:01	DRB7*01:01:01	DRB7*01:01:01	DRB8*01:01	DRB8*01:01	E*01:03:02:01	E*01:03:02:01
13583295	171575	3755804	ERR009163	A*02:01:01:03	A*26:01:01	B*35:01:01:02	B*38:02:01	C*04:01:01:05	C*12:03:01:01	DQA1*01:01:01	DQA1*03:01:01	DQB1*03:03:02:01	DQB1*05:01:01:01	DRB1*01:01:01	DRB1*04:04:01	DMA*01:01:01:04	DMA*01:01:01:04	DMB*01:01:01:04	DMB*01:01:01:04	DOA*01:01:02:03	DOA*01:01:02:03	DOB*01:05	DOB*01:05	DPA1*01:03:01:02	DPA1*01:03:01:02	DPB1*04:01:01:01	DPB1*04:02:01:01	DQA1*01:01:01	DQA1*03:01:01	DQB1*03:03:02:01	DQB1*05:01:01:01	DRA*01:01:01:01	DRA*01:01:01:01	DRB1*01:01:01	DRB1*04:04:01	DRB2*01:01	DRB2*01:01	DRB3*01:01:02:01	DRB3*02:01	DRB4*01:03:01:01	DRB4*01:03:01:01	DRB5*01:01:01	DRB5*02:02	DRB6*02:01	DRB6*02:01	DRB7*01:01:01	DRB7*01:01:01	DRB8*01:01	DRB8*01:01
13018525	61467	860262	ERR009164	A*01:01:38L	A*02:01:01:03	B*07:02:01	B*08:01:01	C*07:01:01:01	C*07:02:02	DQA1*01:01:01	DQA1*01:04:01:02	DQB1*05:01:01:01	DQB1*05:01:01:01	DRB1*01:01:01	DRB1*14:54:01	DMA*01:01:01:04	DMA*01:03	DMB*01:07	DMB*01:07	DOA*01:01:02:03	DOA*01:01:02:03	DOB*01:05	DOB*01:05	DPA1*01:03:01:02	DPA1*01:03:01:02	DPB1*04:01:01:01	DPB1*04:02:01:01	DQA1*01:01:01	DQA1*01:04:01:02	DQB1*05:01:01:01	DQB1*05:01:01:01	DRA*01:01:01:02	DRA*01:01:01:02	DRB1*01:01:01	DRB1*14:54:01	DRB2*01:01	DRB2*01:01	DRB3*02:02:01:02	DRB3*03:01:01	DRB4*01:03:03	DRB4*01:03:03	DRB5*01:02	DRB5*01:02	DRB6*02:01	DRB6*02:01	DRB7*01:01:01	DRB7*01:01:01	DRB8*01:01	DRB8*01:01
4856337	14167	115798	ERR009166	A*01:01:38L	A*02:01:15	B*07:02:01	B*44:02:01:01	C*05:01:04	C*07:41	DQA1*01:02:01:01	DQA1*03:01:01	DQB1*03:01:01:02	DQB1*06:03:01	DRB1*04:01:01	DRB1*15:04	DMA*01:01:01:04	DMA*01:01:01:04	DMB*01:06	DMB*01:06	DOA*01:01:04:02	DOA*01:01:04:02			DPA1*01:03:01:02	DPA1*01:03:01:02	DPB1*134:01	DPB1*39:01	DQA1*01:02:01:01	DQA1*03:01:01	DQB1*03:01:01:02	DQB1*06:03:01	DRA*01:01:01:02	DRA*01:02:03	DRB1*04:01:01	DRB1*15:04	DRB3*02:20	DRB3*02:20	DRB4*01:01:01:01	DRB4*01:01:01:01	DRB5*01:01:01	DRB5*01:01:01	DRB6*02:01	DRB6*02:01	DRB7*01:01:01	DRB7*01:01:01	E*01:01:01:02	E*01:01:01:02	F*01:02	F*01:02
7940176	100412	1737306	ERR009167	A*01:01:38L	A*24:02:10	B*08:01:01	B*39:01:01:01	C*07:02:02	C*07:02:02	DQA1*03:01:01	DQA1*05:01:01:01	DQB1*02:01:01	DQB1*03:02:01	DRB1*03:01:01:01	DRB1*04:04:01	DMA*01:01:01:04	DMA*01:01:01:04	DMB*01:01:01:04	DMB*01:01:01:04	DOA*01:01:02:03	DOA*01:01:02:03	DOB*01:05	DOB*01:05	DPA1*01:03:01:02	DPA1*02:02:01	DPB1*01:01:01	DPB1*01:01:01	DQA1*03:01:01	DQA1*05:01:01:01	DQB1*02:01:01	DQB1*03:02:01	DRA*01:01:01:02	DRA*01:01:01:02	DRB1*03:01:01:01	DRB1*04:04:01	DRB2*01:01	DRB2*01:01	DRB3*01:01:02:01	DRB3*01:01:02:01	DRB4*01:03:01:03	DRB4*01:03:02	DRB5*01:01:01	DRB5*02:02	DRB6*02:01	DRB6*02:01	DRB7*01:01:01	DRB7*01:01:01	DRB8*01:01	DRB8*01:01
6625058	87906	1536766	ERR009168	A*02:01:01:03	A*32:01:01	B*08:01:01	B*40:02:01	C*02:02:02	C*07:02:02	DQA1*01:01:01	DQA1*03:01:01	DQB1*03:02:01	DQB1*05:01:01:01	DRB1*01:01:01	DRB1*04:04:01	DMA*01:01:01:04	DMA*01:01:01:04	DMB*01:01:01:04	DMB*01:01:01:04	DOA*01:01:01	DOA*01:01:01	DOB*01:01:03:01	DOB*01:01:03:01	DPA1*01:03:01:02	DPA1*01:03:01:02	DPB1*03:01:01	DPB1*03:01:01	DQA1*01:01:01	DQA1*03:01:01	DQB1*03:02:01	DQB1*05:01:01:01	DRA*01:01:01:02	DRA*01:01:01:02	DRB1*01:01:01	DRB1*04:04:01	DRB2*01:01	DRB2*01:01	DRB3*02:01	DRB3*02:01	DRB4*01:03:01:03	DRB4*01:03:01:03	DRB5*01:01:01	DRB5*02:05	DRB6*02:01	DRB6*02:01	DRB7*01:01:01	DRB7*01:01:01	DRB8*01:01	DRB8*01:01
	90942.5
			Number of incorrect Allele Group Calls	5		6		4		0		1		3
			Number of Incorrect Peptide Calls	1		9		22		19		16		7
				A	B	C	DQA	DQB	DRB
			Number of incorrect Allele Group Calls	5	6	5	0	1	3
			Number of Incorrect Peptide Calls	1	9	22	17	16	7
			Total Incorrect Peptide	6	15	27	19	17	10
			Number of Allele Groups Called	100	100	100	97	97	82
			Number of Peptides Called	99	99	100	97	97	78
			Total Correct Allele Group	95	94	95	97	96	79
			Total Correct Peptide	93	84	73	78	80	68
			Allele Group Accuracy	0.95	0.94	0.95	1	0.989691	0.963415
			Peptide Accuracy	0.939394	0.848485	0.73	0.804124	0.824742	0.871795
				Total	Class I	Class II
			Total Allele Group Accuracy	0.965278	0.946667	0.985507
			Total Peptide Accuracy	0.835088	0.838926	0.830882
[truncated: 22 more columns]
